# Supplementary material for: Mycoplasma synoviae lipid-associated membrane proteins identification and expression changes when exposed to chicken cells
Source: Front Vet Sci. 2023 Nov 2;10:1249499. doi: 10.3389/fvets.2023.1249499 (PMC10652285; doi:10.3389/fvets.2023.1249499)
Supplement: Supplementary file 1 [file Table_1.XLSX]

## Sheet: Sheet1
Top 200 most abundant LAMPs KEGG enrichment
Gene ID	Description	KEGG_A_class	KEGG_B_class	Pathway	K_ID
VY93_RS00005	WP_020003054.1 DnaA/Hda family protein [Mycoplasmopsis synoviae]	Cellular Processes;Environmental Information Processing	Cell growth and death;Signal transduction	ko04112//Cell cycle - Caulobacter;ko02020//Two-component system	K02313;K02313
VY93_RS00070	WP_020003047.1 phosphopyruvate hydratase [Mycoplasmopsis synoviae]	Metabolism;Metabolism;Metabolism;Metabolism;Metabolism;Metabolism;Metabolism;Genetic Information Processing	Global and overview maps;Global and overview maps;Global and overview maps;Global and overview maps;Carbohydrate metabolism;Global and overview maps;Energy metabolism;Folding, sorting and degradation	ko01100//Metabolic pathways;ko01110//Biosynthesis of secondary metabolites;ko01120//Microbial metabolism in diverse environments;ko01200//Carbon metabolism;ko00010//Glycolysis / Gluconeogenesis;ko01230//Biosynthesis of amino acids;ko00680//Methane metabolism;ko03018//RNA degradation	K01689;K01689;K01689;K01689;K01689;K01689;K01689;K01689
VY93_RS00075	WP_011283176.1 30S ribosomal protein S16 [Mycoplasmopsis synoviae]	Genetic Information Processing	Translation	ko03010//Ribosome	K02959
VY93_RS00085	WP_020003045.1 50S ribosomal protein L19 [Mycoplasmopsis synoviae]	Genetic Information Processing	Translation	ko03010//Ribosome	K02884
VY93_RS00130	WP_020003037.1 signal recognition particle protein [Mycoplasmopsis synoviae]	Cellular Processes;Genetic Information Processing;Environmental Information Processing	Cellular community - prokaryotes;Folding, sorting and degradation;Membrane transport	ko02024//Quorum sensing;ko03060//Protein export;ko03070//Bacterial secretion system	K03106;K03106;K03106
VY93_RS00135	WP_020003036.1 excinuclease ABC subunit UvrA [Mycoplasmopsis synoviae]	Genetic Information Processing	Replication and repair	ko03420//Nucleotide excision repair	K03701
VY93_RS00255	WP_011283211.1 elongation factor G [Mycoplasmopsis synoviae]	-	-	-	-
VY93_RS00260	WP_020002848.1 30S ribosomal protein S7 [Mycoplasmopsis synoviae]	Genetic Information Processing	Translation	ko03010//Ribosome	K02992
VY93_RS00265	WP_011283213.1 30S ribosomal protein S12 [Mycoplasmopsis synoviae]	Genetic Information Processing	Translation	ko03010//Ribosome	K02950
VY93_RS00290	WP_020002845.1 YbaB/EbfC family nucleoid-associated protein [Mycoplasmopsis synoviae]	-	-	-	-
VY93_RS00295	WP_020002844.1 DNA polymerase III subunit gamma/tau [Mycoplasmopsis synoviae]	Genetic Information Processing;Genetic Information Processing;Genetic Information Processing	Replication and repair;Replication and repair;Replication and repair	ko03440//Homologous recombination;ko03030//DNA replication;ko03430//Mismatch repair	K02343;K02343;K02343
VY93_RS00375	WP_082071135.1 putative immunoglobulin-blocking virulence protein [Mycoplasmopsis synoviae]	-	-	-	-
VY93_RS00380	WP_046128303.1 putative immunoglobulin-blocking virulence protein [Mycoplasmopsis synoviae]	-	-	-	-
VY93_RS00385	WP_020002790.1 30S ribosomal protein S20 [Mycoplasmopsis synoviae]	Genetic Information Processing	Translation	ko03010//Ribosome	K02968
VY93_RS00410	WP_020002795.1 50S ribosomal protein L13 [Mycoplasmopsis synoviae]	Genetic Information Processing	Translation	ko03010//Ribosome	K02871
VY93_RS00415	WP_011283241.1 30S ribosomal protein S9 [Mycoplasmopsis synoviae]	Genetic Information Processing	Translation	ko03010//Ribosome	K02996
VY93_RS00425	WP_154221564.1 aldehyde dehydrogenase family protein [Mycoplasmopsis synoviae]	Metabolism;Metabolism;Metabolism;Metabolism;Metabolism;Metabolism;Metabolism;Metabolism;Metabolism;Metabolism;Metabolism;Metabolism;Metabolism;Metabolism;Metabolism;Metabolism;Metabolism	Global and overview maps;Global and overview maps;Global and overview maps;Carbohydrate metabolism;Carbohydrate metabolism;Carbohydrate metabolism;Metabolism of cofactors and vitamins;Lipid metabolism;Amino acid metabolism;Amino acid metabolism;Amino acid metabolism;Lipid metabolism;Amino acid metabolism;Amino acid metabolism;Metabolism of other amino acids;Xenobiotics biodegradation and metaboli…	ko01100//Metabolic pathways;ko01110//Biosynthesis of secondary metabolites;ko01120//Microbial metabolism in diverse environments;ko00010//Glycolysis / Gluconeogenesis;ko00053//Ascorbate and aldarate metabolism;ko00620//Pyruvate metabolism;ko00770//Pantothenate and CoA biosynthesis;ko00561//Glycerolipid metabolism;ko00280//Valine, leucine and isoleucine degradation;ko00310//Lysine degradation;ko00…	K00128;K00128;K00128;K00128;K00128;K00128;K00128;K00128;K00128;K00128;K00128;K00128;K00128;K00128;K00128;K00128;K00128
VY93_RS00450	WP_011283244.1 ATP-binding cassette domain-containing protein [Mycoplasmopsis synoviae]	-	-	-	-
VY93_RS00465	WP_026365195.1 phosphopentomutase [Mycoplasmopsis synoviae]	Metabolism;Metabolism;Metabolism	Global and overview maps;Carbohydrate metabolism;Nucleotide metabolism	ko01100//Metabolic pathways;ko00030//Pentose phosphate pathway;ko00230//Purine metabolism	K01839;K01839;K01839
VY93_RS00490	WP_020003104.1 FMN-dependent NADH-azoreductase [Mycoplasmopsis synoviae]	-	-	-	-
VY93_RS00535	WP_026365194.1 1-acyl-sn-glycerol-3-phosphate acyltransferase [Mycoplasmopsis synoviae]	Metabolism;Metabolism;Metabolism;Metabolism	Global and overview maps;Global and overview maps;Lipid metabolism;Lipid metabolism	ko01100//Metabolic pathways;ko01110//Biosynthesis of secondary metabolites;ko00564//Glycerophospholipid metabolism;ko00561//Glycerolipid metabolism	K00655;K00655;K00655;K00655
VY93_RS00550	WP_020003094.1 glutamate--tRNA ligase [Mycoplasmopsis synoviae]	Metabolism;Genetic Information Processing	Global and overview maps;Translation	ko01100//Metabolic pathways;ko00970//Aminoacyl-tRNA biosynthesis	K09698;K09698
VY93_RS00575	WP_020003090.1 variable surface lipoprotein [Mycoplasmopsis synoviae]	-	-	-	-
VY93_RS00620	WP_020003081.1 phosphoglycerate kinase [Mycoplasmopsis synoviae]	Metabolism;Metabolism;Metabolism;Metabolism;Metabolism;Metabolism;Metabolism	Global and overview maps;Global and overview maps;Global and overview maps;Global and overview maps;Carbohydrate metabolism;Global and overview maps;Energy metabolism	ko01100//Metabolic pathways;ko01110//Biosynthesis of secondary metabolites;ko01120//Microbial metabolism in diverse environments;ko01200//Carbon metabolism;ko00010//Glycolysis / Gluconeogenesis;ko01230//Biosynthesis of amino acids;ko00710//Carbon fixation in photosynthetic organisms	K00927;K00927;K00927;K00927;K00927;K00927;K00927
VY93_RS00625	WP_020003080.1 LemA family protein [Mycoplasmopsis synoviae]	-	-	-	-
VY93_RS00685	WP_020003068.1 preprotein translocase subunit SecA [Mycoplasmopsis synoviae]	Cellular Processes;Genetic Information Processing;Environmental Information Processing	Cellular community - prokaryotes;Folding, sorting and degradation;Membrane transport	ko02024//Quorum sensing;ko03060//Protein export;ko03070//Bacterial secretion system	K03070;K03070;K03070
VY93_RS00785	WP_020002915.1 PTS transporter subunit IIABC [Mycoplasmopsis synoviae]	Metabolism;Metabolism;Environmental Information Processing;Metabolism	Global and overview maps;Carbohydrate metabolism;Membrane transport;Carbohydrate metabolism	ko01100//Metabolic pathways;ko00010//Glycolysis / Gluconeogenesis;ko02060//Phosphotransferase system (PTS);ko00520//Amino sugar and nucleotide sugar metabolism	K20118;K20118;K20118;K20118
VY93_RS00795	WP_020002917.1 inorganic diphosphatase [Mycoplasmopsis synoviae]	Metabolism	Energy metabolism	ko00190//Oxidative phosphorylation	K01507
VY93_RS00800	WP_020002918.1 aminopeptidase P family protein [Mycoplasmopsis synoviae]	-	-	-	-
VY93_RS00815	WP_020002921.1 NAD(P)/FAD-dependent oxidoreductase [Mycoplasmopsis synoviae]	-	-	-	-
VY93_RS00820	WP_020002922.1 leucyl aminopeptidase family protein [Mycoplasmopsis synoviae]	Metabolism;Metabolism	Global and overview maps;Metabolism of other amino acids	ko01100//Metabolic pathways;ko00480//Glutathione metabolism	K01255;K01255
VY93_RS00825	WP_020002923.1 peptidase M17 [Mycoplasmopsis synoviae]	Metabolism;Metabolism	Global and overview maps;Metabolism of other amino acids	ko01100//Metabolic pathways;ko00480//Glutathione metabolism	K01255;K01255
VY93_RS00835	WP_020002925.1 DUF2714 domain-containing protein [Mycoplasmopsis synoviae]	-	-	-	-
VY93_RS00840	AKJ21088.1 putative in cluster with ATP synthase chains [Mycoplasmopsis synoviae]	-	-	-	-
VY93_RS00850	WP_020002928.1 hypothetical protein [Mycoplasmopsis synoviae]	-	-	-	-
VY93_RS00855	WP_020002929.1 ATP F0F1 synthase subunit alpha [Mycoplasmopsis synoviae]	Metabolism;Metabolism;Metabolism	Global and overview maps;Energy metabolism;Energy metabolism	ko01100//Metabolic pathways;ko00190//Oxidative phosphorylation;ko00195//Photosynthesis	K02111;K02111;K02111
VY93_RS00860	WP_020002930.1 F0F1 ATP synthase subunit beta [Mycoplasmopsis synoviae]	Metabolism;Metabolism;Metabolism	Global and overview maps;Energy metabolism;Energy metabolism	ko01100//Metabolic pathways;ko00190//Oxidative phosphorylation;ko00195//Photosynthesis	K02112;K02112;K02112
VY93_RS00885	WP_011283326.1 50S ribosomal protein L32 [Mycoplasmopsis synoviae]	Genetic Information Processing	Translation	ko03010//Ribosome	K02911
VY93_RS00940	WP_020002810.1 threonine--tRNA ligase [Mycoplasmopsis synoviae]	Genetic Information Processing	Translation	ko00970//Aminoacyl-tRNA biosynthesis	K01868
VY93_RS00950	WP_020002812.1 DNA recombination protein RmuC [Mycoplasmopsis synoviae]	-	-	-	-
VY93_RS00960	AKB10956.1 P60-like lipoprotein [Mycoplasmopsis synoviae ATCC 25204] [Mycoplasmopsis synoviae]	-	-	-	-
VY93_RS00965	AKB10957.1 membrane protein P80 [Mycoplasmopsis synoviae ATCC 25204] [Mycoplasmopsis synoviae]	-	-	-	-
VY93_RS01045	WP_020002886.1 transketolase [Mycoplasmopsis synoviae]	Metabolism;Metabolism;Metabolism;Metabolism;Metabolism;Metabolism;Metabolism;Metabolism	Global and overview maps;Global and overview maps;Global and overview maps;Global and overview maps;Global and overview maps;Carbohydrate metabolism;Energy metabolism;Metabolism of terpenoids and polyketides	ko01100//Metabolic pathways;ko01110//Biosynthesis of secondary metabolites;ko01120//Microbial metabolism in diverse environments;ko01200//Carbon metabolism;ko01230//Biosynthesis of amino acids;ko00030//Pentose phosphate pathway;ko00710//Carbon fixation in photosynthetic organisms;ko01051//Biosynthesis of ansamycins	K00615;K00615;K00615;K00615;K00615;K00615;K00615;K00615
VY93_RS01055	WP_020002888.1 peptide chain release factor 1 [Mycoplasmopsis synoviae]	-	-	-	-
VY93_RS01075	WP_020002890.1 ABC transporter permease [Mycoplasmopsis synoviae]	Environmental Information Processing;Cellular Processes	Membrane transport;Cellular community - prokaryotes	ko02010//ABC transporters;ko02024//Quorum sensing	K15582;K15582
VY93_RS01080	WP_020002891.1 ABC transporter ATP-binding protein [Mycoplasmopsis synoviae]	Environmental Information Processing;Cellular Processes	Membrane transport;Cellular community - prokaryotes	ko02010//ABC transporters;ko02024//Quorum sensing	K10823;K10823
VY93_RS01085	WP_026365167.1 ABC transporter ATP-binding protein [Mycoplasmopsis synoviae]	Environmental Information Processing;Cellular Processes	Membrane transport;Cellular community - prokaryotes	ko02010//ABC transporters;ko02024//Quorum sensing	K15583;K15583
VY93_RS01090	WP_020002893.1 PDxFFG protein [Mycoplasmopsis synoviae]	-	-	-	-
VY93_RS01105	WP_117274857.1 sodium:solute symporter [Mycoplasmopsis synoviae]	-	-	-	-
VY93_RS01145	WP_020002904.1 glycoside hydrolase [Mycoplasmopsis synoviae]	Metabolism;Metabolism;Metabolism	Global and overview maps;Glycan biosynthesis and metabolism;Lipid metabolism	ko01100//Metabolic pathways;ko00511//Other glycan degradation;ko00600//Sphingolipid metabolism	K01186;K01186;K01186
VY93_RS01160	WP_046128312.1 lipoprotein [Mycoplasmopsis synoviae]	-	-	-	-
VY93_RS01255	AKB10991.1 lipoprotein [Mycoplasmopsis synoviae ATCC 25204] [Mycoplasmopsis synoviae]	-	-	-	-
VY93_RS01465	WP_082071168.1 GA module-containing protein [Mycoplasmopsis synoviae]	-	-	-	-
VY93_RS01470	WP_011283362.1 type I glyceraldehyde-3-phosphate dehydrogenase [Mycoplasmopsis synoviae]	Metabolism;Metabolism;Metabolism;Metabolism;Metabolism;Metabolism;Metabolism	Global and overview maps;Global and overview maps;Global and overview maps;Global and overview maps;Carbohydrate metabolism;Global and overview maps;Energy metabolism	ko01100//Metabolic pathways;ko01110//Biosynthesis of secondary metabolites;ko01120//Microbial metabolism in diverse environments;ko01200//Carbon metabolism;ko00010//Glycolysis / Gluconeogenesis;ko01230//Biosynthesis of amino acids;ko00710//Carbon fixation in photosynthetic organisms	K00134;K00134;K00134;K00134;K00134;K00134;K00134
VY93_RS01480	WP_020002787.1 pyruvate dehydrogenase (acetyl-transferring) E1 component subunit alpha [Mycoplasmopsis synoviae]	Metabolism;Metabolism;Metabolism;Metabolism;Metabolism;Metabolism;Metabolism	Global and overview maps;Global and overview maps;Global and overview maps;Global and overview maps;Carbohydrate metabolism;Carbohydrate metabolism;Carbohydrate metabolism	ko01100//Metabolic pathways;ko01110//Biosynthesis of secondary metabolites;ko01120//Microbial metabolism in diverse environments;ko01200//Carbon metabolism;ko00010//Glycolysis / Gluconeogenesis;ko00620//Pyruvate metabolism;ko00020//Citrate cycle (TCA cycle)	K00161;K00161;K00161;K00161;K00161;K00161;K00161
VY93_RS01485	AAT58042.1 pyruvate dehydrogenase E1 component beta subunit [Mycoplasmopsis synoviae]	Metabolism;Metabolism;Metabolism;Metabolism;Metabolism;Metabolism;Metabolism	Global and overview maps;Global and overview maps;Global and overview maps;Global and overview maps;Carbohydrate metabolism;Carbohydrate metabolism;Carbohydrate metabolism	ko01100//Metabolic pathways;ko01110//Biosynthesis of secondary metabolites;ko01120//Microbial metabolism in diverse environments;ko01200//Carbon metabolism;ko00010//Glycolysis / Gluconeogenesis;ko00620//Pyruvate metabolism;ko00020//Citrate cycle (TCA cycle)	K00162;K00162;K00162;K00162;K00162;K00162;K00162
VY93_RS01490	AAT58043.1 dihydrolipoamide acetyltransferase [Mycoplasmopsis synoviae]	Metabolism;Metabolism;Metabolism;Metabolism;Metabolism;Metabolism;Metabolism	Global and overview maps;Global and overview maps;Global and overview maps;Global and overview maps;Carbohydrate metabolism;Carbohydrate metabolism;Carbohydrate metabolism	ko01100//Metabolic pathways;ko01110//Biosynthesis of secondary metabolites;ko01120//Microbial metabolism in diverse environments;ko01200//Carbon metabolism;ko00010//Glycolysis / Gluconeogenesis;ko00620//Pyruvate metabolism;ko00020//Citrate cycle (TCA cycle)	K00627;K00627;K00627;K00627;K00627;K00627;K00627
VY93_RS01495	AAT58044.1 dihydrolipoamide dehydrogenase [Mycoplasmopsis synoviae]	Metabolism;Metabolism;Metabolism;Metabolism;Metabolism;Metabolism;Metabolism;Metabolism;Metabolism;Metabolism;Metabolism;Metabolism;Metabolism	Global and overview maps;Global and overview maps;Global and overview maps;Global and overview maps;Carbohydrate metabolism;Carbohydrate metabolism;Carbohydrate metabolism;Carbohydrate metabolism;Amino acid metabolism;Amino acid metabolism;Amino acid metabolism;Amino acid metabolism;Carbohydrate metabolism	ko01100//Metabolic pathways;ko01110//Biosynthesis of secondary metabolites;ko01120//Microbial metabolism in diverse environments;ko01200//Carbon metabolism;ko00010//Glycolysis / Gluconeogenesis;ko00620//Pyruvate metabolism;ko00020//Citrate cycle (TCA cycle);ko00640//Propanoate metabolism;ko00260//Glycine, serine and threonine metabolism;ko00280//Valine, leucine and isoleucine degradation;ko00310/…	K00382;K00382;K00382;K00382;K00382;K00382;K00382;K00382;K00382;K00382;K00382;K00382;K00382
VY93_RS01545	WP_020002776.1 P80 family lipoprotein [Mycoplasmopsis synoviae]	-	-	-	-
VY93_RS01620	WP_020002964.1 6-phosphofructokinase [Mycoplasmopsis synoviae]	Metabolism;Metabolism;Metabolism;Metabolism;Metabolism;Metabolism;Metabolism;Metabolism;Genetic Information Processing;Metabolism;Metabolism	Global and overview maps;Global and overview maps;Global and overview maps;Global and overview maps;Carbohydrate metabolism;Global and overview maps;Carbohydrate metabolism;Energy metabolism;Folding, sorting and degradation;Carbohydrate metabolism;Carbohydrate metabolism	ko01100//Metabolic pathways;ko01110//Biosynthesis of secondary metabolites;ko01120//Microbial metabolism in diverse environments;ko01200//Carbon metabolism;ko00010//Glycolysis / Gluconeogenesis;ko01230//Biosynthesis of amino acids;ko00030//Pentose phosphate pathway;ko00680//Methane metabolism;ko03018//RNA degradation;ko00051//Fructose and mannose metabolism;ko00052//Galactose metabolism	K00850;K00850;K00850;K00850;K00850;K00850;K00850;K00850;K00850;K00850;K00850
VY93_RS01625	WP_020002963.1 bifunctional 5,10-methylenetetrahydrofolate dehydrogenase/5,10-methenyltetrahydrofolate cyclohydrolase [Mycoplasmopsis synoviae]	Metabolism;Metabolism;Metabolism;Metabolism;Metabolism	Global and overview maps;Global and overview maps;Global and overview maps;Metabolism of cofactors and vitamins;Energy metabolism	ko01100//Metabolic pathways;ko01120//Microbial metabolism in diverse environments;ko01200//Carbon metabolism;ko00670//One carbon pool by folate;ko00720//Carbon fixation pathways in prokaryotes	K01491;K01491;K01491;K01491;K01491
VY93_RS01630	WP_020002962.1 valine--tRNA ligase [Mycoplasmopsis synoviae]	Genetic Information Processing	Translation	ko00970//Aminoacyl-tRNA biosynthesis	K01873
VY93_RS01635	WP_020002961.1 M42 family metallopeptidase [Mycoplasmopsis synoviae]	-	-	-	-
VY93_RS01640	WP_020002960.1 DNA starvation/stationary phase protection protein [Mycoplasmopsis synoviae]	-	-	-	-
VY93_RS01665	WP_020002955.1 serine hydroxymethyltransferase [Mycoplasmopsis synoviae]	Metabolism;Metabolism;Metabolism;Metabolism;Metabolism;Metabolism;Metabolism;Metabolism;Metabolism;Metabolism	Global and overview maps;Global and overview maps;Global and overview maps;Global and overview maps;Global and overview maps;Energy metabolism;Metabolism of cofactors and vitamins;Amino acid metabolism;Metabolism of other amino acids;Carbohydrate metabolism	ko01100//Metabolic pathways;ko01110//Biosynthesis of secondary metabolites;ko01120//Microbial metabolism in diverse environments;ko01200//Carbon metabolism;ko01230//Biosynthesis of amino acids;ko00680//Methane metabolism;ko00670//One carbon pool by folate;ko00260//Glycine, serine and threonine metabolism;ko00460//Cyanoamino acid metabolism;ko00630//Glyoxylate and dicarboxylate metabolism	K00600;K00600;K00600;K00600;K00600;K00600;K00600;K00600;K00600;K00600
VY93_RS01670	WP_020002954.1 phenylalanine--tRNA ligase subunit beta [Mycoplasmopsis synoviae]	Genetic Information Processing	Translation	ko00970//Aminoacyl-tRNA biosynthesis	K01890
VY93_RS01700	WP_020002948.1 endopeptidase La [Mycoplasmopsis synoviae]	Cellular Processes	Cell growth and death	ko04112//Cell cycle - Caulobacter	K01338
VY93_RS01720	WP_020002944.1 hypothetical protein [Mycoplasmopsis synoviae]	-	-	-	-
VY93_RS01725	WP_020002943.1 DNA gyrase subunit A [Mycoplasmopsis synoviae]	-	-	-	-
VY93_RS01735	WP_020002941.1 nicotinate-nucleotide adenylyltransferase [Mycoplasmopsis synoviae]	Metabolism;Metabolism	Global and overview maps;Metabolism of cofactors and vitamins	ko01100//Metabolic pathways;ko00760//Nicotinate and nicotinamide metabolism	K00969;K00969
VY93_RS01770	WP_020002934.1 DegV family protein [Mycoplasmopsis synoviae]	-	-	-	-
VY93_RS01785	WP_020003177.1 SGNH/GDSL hydrolase family protein [Mycoplasmopsis synoviae]	-	-	-	-
VY93_RS01790	WP_020003178.1 P80 family lipoprotein [Mycoplasmopsis synoviae]	-	-	-	-
VY93_RS01795	WP_117274878.1 ATP-binding cassette domain-containing protein [Mycoplasmopsis synoviae]	Environmental Information Processing	Membrane transport	ko02010//ABC transporters	K10112
VY93_RS01815	WP_020003183.1 hypothetical protein [Mycoplasmopsis synoviae]	-	-	-	-
VY93_RS01820	WP_117274820.1 P80 family lipoprotein [Mycoplasmopsis synoviae]	-	-	-	-
VY93_RS01850	WP_036434091.1 cell division protein FtsZ [Mycoplasmopsis synoviae]	Cellular Processes	Cell growth and death	ko04112//Cell cycle - Caulobacter	K03531
VY93_RS01900	AKB11088.1 lipoprotein [Mycoplasmopsis synoviae ATCC 25204] [Mycoplasmopsis synoviae]	-	-	-	-
VY93_RS01905	WP_020003199.1 oligoendopeptidase F [Mycoplasmopsis synoviae]	-	-	-	-
VY93_RS01910	WP_020003200.1 molecular chaperone DnaK [Mycoplasmopsis synoviae]	Genetic Information Processing	Folding, sorting and degradation	ko03018//RNA degradation	K04043
VY93_RS01915	WP_144406209.1 nucleotide exchange factor GrpE [Mycoplasmopsis synoviae]	-	-	-	-
VY93_RS01925	WP_020003203.1 class II fructose-1,6-bisphosphate aldolase [Mycoplasmopsis synoviae]	Metabolism;Metabolism;Metabolism;Metabolism;Metabolism;Metabolism;Metabolism;Metabolism;Metabolism;Metabolism	Global and overview maps;Global and overview maps;Global and overview maps;Global and overview maps;Carbohydrate metabolism;Global and overview maps;Carbohydrate metabolism;Energy metabolism;Energy metabolism;Carbohydrate metabolism	ko01100//Metabolic pathways;ko01110//Biosynthesis of secondary metabolites;ko01120//Microbial metabolism in diverse environments;ko01200//Carbon metabolism;ko00010//Glycolysis / Gluconeogenesis;ko01230//Biosynthesis of amino acids;ko00030//Pentose phosphate pathway;ko00710//Carbon fixation in photosynthetic organisms;ko00680//Methane metabolism;ko00051//Fructose and mannose metabolism	K01624;K01624;K01624;K01624;K01624;K01624;K01624;K01624;K01624;K01624
VY93_RS01995	WP_011283511.1 redoxin domain-containing protein [Mycoplasmopsis synoviae]	-	-	-	-
VY93_RS02010	WP_020003216.1 SGNH/GDSL hydrolase family protein [Mycoplasmopsis synoviae]	-	-	-	-
VY93_RS02025	WP_020003218.1 YebC/PmpR family DNA-binding transcriptional regulator [Mycoplasmopsis synoviae]	-	-	-	-
VY93_RS02040	WP_020003221.1 alanine--tRNA ligase [Mycoplasmopsis synoviae]	Genetic Information Processing	Translation	ko00970//Aminoacyl-tRNA biosynthesis	K01872
VY93_RS02055	WP_011283522.1 transcription elongation factor GreA [Mycoplasmopsis synoviae]	-	-	-	-
VY93_RS02130	WP_011283537.1 HPr family phosphocarrier protein [Mycoplasmopsis synoviae]	Environmental Information Processing	Membrane transport	ko02060//Phosphotransferase system (PTS)	K02784
VY93_RS02155	WP_011283542.1 class 1b ribonucleoside-diphosphate reductase subunit beta [Mycoplasmopsis synoviae]	Metabolism;Metabolism;Metabolism	Global and overview maps;Nucleotide metabolism;Nucleotide metabolism	ko01100//Metabolic pathways;ko00240//Pyrimidine metabolism;ko00230//Purine metabolism	K00526;K00526;K00526
VY93_RS02165	WP_020003241.1 class 1b ribonucleoside-diphosphate reductase subunit alpha [Mycoplasmopsis synoviae]	Metabolism;Metabolism;Metabolism	Global and overview maps;Nucleotide metabolism;Nucleotide metabolism	ko01100//Metabolic pathways;ko00240//Pyrimidine metabolism;ko00230//Purine metabolism	K00525;K00525;K00525
VY93_RS02170	WP_020003242.1 hypothetical protein [Mycoplasmopsis synoviae]	-	-	-	-
VY93_RS02185	WP_020003246.1 F0F1 ATP synthase subunit beta [Mycoplasmopsis synoviae]	Metabolism;Metabolism;Metabolism	Global and overview maps;Energy metabolism;Energy metabolism	ko01100//Metabolic pathways;ko00190//Oxidative phosphorylation;ko00195//Photosynthesis	K02112;K02112;K02112
VY93_RS02195	WP_020003248.1 F0F1 ATP synthase subunit alpha [Mycoplasmopsis synoviae]	Metabolism;Metabolism;Metabolism	Global and overview maps;Energy metabolism;Energy metabolism	ko01100//Metabolic pathways;ko00190//Oxidative phosphorylation;ko00195//Photosynthesis	K02111;K02111;K02111
VY93_RS02225	WP_020003254.1 30S ribosomal protein S2 [Mycoplasmopsis synoviae]	Genetic Information Processing	Translation	ko03010//Ribosome	K02967
VY93_RS02230	WP_020003255.1 translation elongation factor Ts [Mycoplasmopsis synoviae]	-	-	-	-
VY93_RS02235	WP_081619823.1 DUF2779 domain-containing protein [Mycoplasmopsis synoviae]	-	-	-	-
VY93_RS02260	WP_011283563.1 50S ribosomal protein L10 [Mycoplasmopsis synoviae]	Genetic Information Processing	Translation	ko03010//Ribosome	K02864
VY93_RS02265	WP_020003261.1 50S ribosomal protein L7/L12 [Mycoplasmopsis synoviae]	Genetic Information Processing	Translation	ko03010//Ribosome	K02935
VY93_RS02270	WP_020003262.1 asparagine--tRNA ligase [Mycoplasmopsis synoviae]	Genetic Information Processing	Translation	ko00970//Aminoacyl-tRNA biosynthesis	K01893
VY93_RS02305	WP_225601467.1 hypothetical protein [Mycoplasmopsis synoviae]	-	-	-	-
VY93_RS02320	WP_020003271.1 elongation factor P [Mycoplasmopsis synoviae]	-	-	-	-
VY93_RS02345	WP_117274884.1 AAA domain-containing protein [Mycoplasmopsis synoviae]	-	-	-	-
VY93_RS02365	WP_020003278.1 histidine--tRNA ligase [Mycoplasmopsis synoviae]	Genetic Information Processing	Translation	ko00970//Aminoacyl-tRNA biosynthesis	K01892
VY93_RS02405	WP_011283588.1 purine-nucleoside phosphorylase [Mycoplasmopsis synoviae]	Metabolism;Metabolism;Metabolism;Metabolism	Global and overview maps;Global and overview maps;Nucleotide metabolism;Metabolism of cofactors and vitamins	ko01100//Metabolic pathways;ko01110//Biosynthesis of secondary metabolites;ko00230//Purine metabolism;ko00760//Nicotinate and nicotinamide metabolism	K03784;K03784;K03784;K03784
VY93_RS02465	WP_020002871.1 GDSL-type esterase/lipase family protein [Mycoplasmopsis synoviae]	-	-	-	-
VY93_RS02500	WP_011283600.1 L-lactate dehydrogenase [Mycoplasmopsis synoviae]	Metabolism;Metabolism;Metabolism;Metabolism;Metabolism;Metabolism;Metabolism	Global and overview maps;Global and overview maps;Global and overview maps;Carbohydrate metabolism;Carbohydrate metabolism;Amino acid metabolism;Carbohydrate metabolism	ko01100//Metabolic pathways;ko01110//Biosynthesis of secondary metabolites;ko01120//Microbial metabolism in diverse environments;ko00010//Glycolysis / Gluconeogenesis;ko00620//Pyruvate metabolism;ko00270//Cysteine and methionine metabolism;ko00640//Propanoate metabolism	K00016;K00016;K00016;K00016;K00016;K00016;K00016
VY93_RS02505	WP_046128344.1 putative immunoglobulin-blocking virulence protein [Mycoplasmopsis synoviae]	-	-	-	-
VY93_RS02510	WP_046128345.1 DUF31 family protein [Mycoplasmopsis synoviae]	-	-	-	-
VY93_RS02515	WP_020002815.1 F0F1 ATP synthase subunit beta [Mycoplasmopsis synoviae]	Metabolism;Metabolism;Metabolism	Global and overview maps;Energy metabolism;Energy metabolism	ko01100//Metabolic pathways;ko00190//Oxidative phosphorylation;ko00195//Photosynthesis	K02112;K02112;K02112
VY93_RS02520	WP_020002816.1 ATP F0F1 synthase subunit alpha [Mycoplasmopsis synoviae]	Metabolism;Metabolism;Metabolism	Global and overview maps;Energy metabolism;Energy metabolism	ko01100//Metabolic pathways;ko00190//Oxidative phosphorylation;ko00195//Photosynthesis	K02111;K02111;K02111
VY93_RS02525	WP_020002817.1 hypothetical protein [Mycoplasmopsis synoviae]	-	-	-	-
VY93_RS02560	WP_020002761.1 hypothetical protein [Mycoplasmopsis synoviae]	-	-	-	-
VY93_RS02605	WP_011283615.1 50S ribosomal protein L31 [Mycoplasmopsis synoviae]	Genetic Information Processing	Translation	ko03010//Ribosome	K02909
VY93_RS02610	WP_020003001.1 30S ribosomal protein S4 [Mycoplasmopsis synoviae]	Genetic Information Processing	Translation	ko03010//Ribosome	K02986
VY93_RS02635	WP_020003005.1 glucose-6-phosphate isomerase [Mycoplasmopsis synoviae]	Metabolism;Metabolism;Metabolism;Metabolism;Metabolism;Metabolism;Metabolism;Metabolism	Global and overview maps;Global and overview maps;Global and overview maps;Global and overview maps;Carbohydrate metabolism;Carbohydrate metabolism;Carbohydrate metabolism;Carbohydrate metabolism	ko01100//Metabolic pathways;ko01110//Biosynthesis of secondary metabolites;ko01120//Microbial metabolism in diverse environments;ko01200//Carbon metabolism;ko00010//Glycolysis / Gluconeogenesis;ko00030//Pentose phosphate pathway;ko00520//Amino sugar and nucleotide sugar metabolism;ko00500//Starch and sucrose metabolism	K01810;K01810;K01810;K01810;K01810;K01810;K01810;K01810
VY93_RS02640	WP_020003006.1 DNA-directed RNA polymerase subunit beta' [Mycoplasmopsis synoviae]	Genetic Information Processing	Transcription	ko03020//RNA polymerase	K03046
VY93_RS02645	WP_026365181.1 DNA-directed RNA polymerase subunit beta [Mycoplasmopsis synoviae]	Genetic Information Processing	Transcription	ko03020//RNA polymerase	K03043
VY93_RS02660	WP_011283626.1 HU family DNA-binding protein [Mycoplasmopsis synoviae]	-	-	-	-
VY93_RS02680	WP_020003011.1 proline--tRNA ligase [Mycoplasmopsis synoviae]	Genetic Information Processing	Translation	ko00970//Aminoacyl-tRNA biosynthesis	K01881
VY93_RS02705	WP_020003014.1 hypothetical protein [Mycoplasmopsis synoviae]	-	-	-	-
VY93_RS02730	AKB11230.1 endopeptidase O [Mycoplasmopsis synoviae ATCC 25204] [Mycoplasmopsis synoviae]	-	-	-	-
VY93_RS02820	WP_036434169.1 lipoprotein [Mycoplasmopsis synoviae]	-	-	-	-
VY93_RS02845	WP_020002977.1 FAD-dependent oxidoreductase [Mycoplasmopsis synoviae]	-	-	-	-
VY93_RS02850	WP_020002978.1 phosphoenolpyruvate--protein phosphotransferase [Mycoplasmopsis synoviae]	Environmental Information Processing	Membrane transport	ko02060//Phosphotransferase system (PTS)	K08483
VY93_RS02890	WP_020002986.1 type I DNA topoisomerase [Mycoplasmopsis synoviae]	-	-	-	-
VY93_RS02895	WP_020002987.1 30S ribosomal protein S6 [Mycoplasmopsis synoviae]	Genetic Information Processing	Translation	ko03010//Ribosome	K02990
VY93_RS02905	WP_011283671.1 30S ribosomal protein S18 [Mycoplasmopsis synoviae]	Genetic Information Processing	Translation	ko03010//Ribosome	K02963
VY93_RS02915	WP_011283673.1 MaoC family dehydratase [Mycoplasmopsis synoviae]	Metabolism;Metabolism	Global and overview maps;Carbohydrate metabolism	ko01100//Metabolic pathways;ko00660//C5-Branched dibasic acid metabolism	K18290;K18290
VY93_RS02945	WP_020002995.1 ribonuclease J [Mycoplasmopsis synoviae]	Genetic Information Processing	Folding, sorting and degradation	ko03018//RNA degradation	K12574
VY93_RS02955	WP_020002997.1 UvrD-helicase domain-containing protein [Mycoplasmopsis synoviae]	Genetic Information Processing;Genetic Information Processing	Replication and repair;Replication and repair	ko03430//Mismatch repair;ko03420//Nucleotide excision repair	K03657;K03657
VY93_RS02970	SYV93448.1 Uncharacterised protein [Mycoplasmopsis synoviae]	-	-	-	-
VY93_RS02980	AKB11273.1 RNA-binding protein S1 [Mycoplasmopsis synoviae ATCC 25204] [Mycoplasmopsis synoviae]	-	-	-	-
VY93_RS02990	WP_020002765.1 50S ribosomal protein L27 [Mycoplasmopsis synoviae]	Genetic Information Processing	Translation	ko03010//Ribosome	K02899
VY93_RS02995	WP_011283688.1 50S ribosomal protein L21 [Mycoplasmopsis synoviae]	Genetic Information Processing	Translation	ko03010//Ribosome	K02888
VY93_RS03035	WP_020002799.1 isoleucine--tRNA ligase [Mycoplasmopsis synoviae]	Genetic Information Processing	Translation	ko00970//Aminoacyl-tRNA biosynthesis	K01870
VY93_RS03105	SYV93473.1 30S ribosomal protein S15 [Mycoplasmopsis synoviae]	Genetic Information Processing	Translation	ko03010//Ribosome	K02956
VY93_RS03150	WP_026365157.1 cation-translocating P-type ATPase [Mycoplasmopsis synoviae]	-	-	-	-
VY93_RS03155	WP_020002859.1 50S ribosomal protein L17 [Mycoplasmopsis synoviae]	Genetic Information Processing	Translation	ko03010//Ribosome	K02879
VY93_RS03160	WP_020002860.1 DNA-directed RNA polymerase subunit alpha [Mycoplasmopsis synoviae]	Genetic Information Processing	Transcription	ko03020//RNA polymerase	K03040
VY93_RS03165	WP_020002861.1 30S ribosomal protein S11 [Mycoplasmopsis synoviae]	Genetic Information Processing	Translation	ko03010//Ribosome	K02948
VY93_RS03170	WP_011283712.1 30S ribosomal protein S13 [Mycoplasmopsis synoviae]	Genetic Information Processing	Translation	ko03010//Ribosome	K02952
VY93_RS03190	WP_020002863.1 nucleoside monophosphate kinase [Mycoplasmopsis synoviae]	Metabolism;Metabolism;Metabolism;Metabolism	Global and overview maps;Global and overview maps;Nucleotide metabolism;Metabolism of cofactors and vitamins	ko01100//Metabolic pathways;ko01110//Biosynthesis of secondary metabolites;ko00230//Purine metabolism;ko00730//Thiamine metabolism	K00939;K00939;K00939;K00939
VY93_RS03200	WP_026365158.1 hypothetical protein [Mycoplasmopsis synoviae]	-	-	-	-
VY93_RS03250	WP_020003116.1 DnaJ domain-containing protein [Mycoplasmopsis synoviae]	-	-	-	-
VY93_RS03270	WP_020003119.1 NAD(P)/FAD-dependent oxidoreductase [Mycoplasmopsis synoviae]	Metabolism	Metabolism of other amino acids	ko00450//Selenocompound metabolism	K00384
VY93_RS03285	WP_020003122.1 membrane protein insertase YidC [Mycoplasmopsis synoviae]	Cellular Processes;Genetic Information Processing;Environmental Information Processing	Cellular community - prokaryotes;Folding, sorting and degradation;Membrane transport	ko02024//Quorum sensing;ko03060//Protein export;ko03070//Bacterial secretion system	K03217;K03217;K03217
VY93_RS03300	WP_020003124.1 DUF31 family protein [Mycoplasmopsis synoviae]	-	-	-	-
VY93_RS03305	WP_020003125.1 trigger factor [Mycoplasmopsis synoviae]	-	-	-	-
VY93_RS03315	WP_020003126.1 M42 family metallopeptidase [Mycoplasmopsis synoviae]	-	-	-	-
VY93_RS03330	WP_011283744.1 50S ribosomal protein L20 [Mycoplasmopsis synoviae]	Genetic Information Processing	Translation	ko03010//Ribosome	K02887
VY93_RS03340	WP_020003129.1 methionine adenosyltransferase [Mycoplasmopsis synoviae]	Metabolism;Metabolism;Metabolism;Metabolism;Metabolism	Global and overview maps;Global and overview maps;Global and overview maps;Amino acid metabolism;Biosynthesis of other secondary metabolites	ko01100//Metabolic pathways;ko01110//Biosynthesis of secondary metabolites;ko01230//Biosynthesis of amino acids;ko00270//Cysteine and methionine metabolism;ko00999//Biosynthesis of various plant secondary metabolites	K00789;K00789;K00789;K00789;K00789
VY93_RS03345	WP_020003130.1 lysine--tRNA ligase [Mycoplasmopsis synoviae]	Genetic Information Processing	Translation	ko00970//Aminoacyl-tRNA biosynthesis	K04567
VY93_RS03360	WP_020003133.1 ATP-dependent zinc metalloprotease FtsH [Mycoplasmopsis synoviae]	-	-	-	-
VY93_RS03380	WP_020003137.1 Cof-type HAD-IIB family hydrolase [Mycoplasmopsis synoviae]	Metabolism;Metabolism;Metabolism	Global and overview maps;Global and overview maps;Metabolism of cofactors and vitamins	ko01100//Metabolic pathways;ko01110//Biosynthesis of secondary metabolites;ko00740//Riboflavin metabolism	K21064;K21064;K21064
VY93_RS03400	WP_020003140.1 tyrosine--tRNA ligase [Mycoplasmopsis synoviae]	Genetic Information Processing	Translation	ko00970//Aminoacyl-tRNA biosynthesis	K01866
VY93_RS03405	WP_011283759.1 50S ribosomal protein L1 [Mycoplasmopsis synoviae]	Genetic Information Processing	Translation	ko03010//Ribosome	K02863
VY93_RS03410	WP_020003141.1 50S ribosomal protein L11 [Mycoplasmopsis synoviae]	Genetic Information Processing	Translation	ko03010//Ribosome	K02867
VY93_RS03415	WP_020003142.1 50S ribosomal protein L15 [Mycoplasmopsis synoviae]	Genetic Information Processing	Translation	ko03010//Ribosome	K02876
VY93_RS03420	WP_020003143.1 30S ribosomal protein S5 [Mycoplasmopsis synoviae]	Genetic Information Processing	Translation	ko03010//Ribosome	K02988
VY93_RS03425	WP_020003144.1 50S ribosomal protein L18 [Mycoplasmopsis synoviae]	Genetic Information Processing	Translation	ko03010//Ribosome	K02881
VY93_RS03430	WP_020003145.1 50S ribosomal protein L6 [Mycoplasmopsis synoviae]	Genetic Information Processing	Translation	ko03010//Ribosome	K02933
VY93_RS03435	WP_020003146.1 30S ribosomal protein S8 [Mycoplasmopsis synoviae]	Genetic Information Processing	Translation	ko03010//Ribosome	K02994
VY93_RS03445	AKB11348.1 50S ribosomal protein L5 [Mycoplasmopsis synoviae ATCC 25204] [Mycoplasmopsis synoviae]	Genetic Information Processing	Translation	ko03010//Ribosome	K02931
VY93_RS03455	WP_011283769.1 50S ribosomal protein L14 [Mycoplasmopsis synoviae]	Genetic Information Processing	Translation	ko03010//Ribosome	K02874
VY93_RS03460	WP_020003148.1 30S ribosomal protein S17 [Mycoplasmopsis synoviae]	Genetic Information Processing	Translation	ko03010//Ribosome	K02961
VY93_RS03470	WP_020003149.1 50S ribosomal protein L16 [Mycoplasmopsis synoviae]	Genetic Information Processing	Translation	ko03010//Ribosome	K02878
VY93_RS03475	WP_020003150.1 30S ribosomal protein S3 [Mycoplasmopsis synoviae]	Genetic Information Processing	Translation	ko03010//Ribosome	K02982
VY93_RS03480	WP_162891463.1 50S ribosomal protein L22 [Mycoplasmopsis synoviae]	Genetic Information Processing	Translation	ko03010//Ribosome	K02890
VY93_RS03485	WP_020003152.1 30S ribosomal protein S19 [Mycoplasmopsis synoviae]	Genetic Information Processing	Translation	ko03010//Ribosome	K02965
VY93_RS03490	WP_020003153.1 50S ribosomal protein L2 [Mycoplasmopsis synoviae]	Genetic Information Processing	Translation	ko03010//Ribosome	K02886
VY93_RS03495	WP_020003154.1 50S ribosomal protein L23 [Mycoplasmopsis synoviae]	Genetic Information Processing	Translation	ko03010//Ribosome	K02892
VY93_RS03500	WP_020003155.1 50S ribosomal protein L4 [Mycoplasmopsis synoviae]	Genetic Information Processing	Translation	ko03010//Ribosome	K02926
VY93_RS03505	WP_011283779.1 50S ribosomal protein L3 [Mycoplasmopsis synoviae]	Genetic Information Processing	Translation	ko03010//Ribosome	K02906
VY93_RS03510	WP_020003156.1 30S ribosomal protein S10 [Mycoplasmopsis synoviae]	Genetic Information Processing	Translation	ko03010//Ribosome	K02946
VY93_RS03515	WP_020003157.1 thioredoxin family protein [Mycoplasmopsis synoviae]	Organismal Systems	Immune system	ko04621//NOD-like receptor signaling pathway	K03671
VY93_RS03530	WP_020003161.1 pyruvate kinase [Mycoplasmopsis synoviae]	Metabolism;Metabolism;Metabolism;Metabolism;Metabolism;Metabolism;Metabolism	Global and overview maps;Global and overview maps;Global and overview maps;Global and overview maps;Carbohydrate metabolism;Global and overview maps;Carbohydrate metabolism	ko01100//Metabolic pathways;ko01110//Biosynthesis of secondary metabolites;ko01120//Microbial metabolism in diverse environments;ko01200//Carbon metabolism;ko00010//Glycolysis / Gluconeogenesis;ko01230//Biosynthesis of amino acids;ko00620//Pyruvate metabolism	K00873;K00873;K00873;K00873;K00873;K00873;K00873
VY93_RS03550	WP_020003164.1 acetate/propionate family kinase [Mycoplasmopsis synoviae]	Metabolism;Metabolism;Metabolism;Metabolism;Metabolism;Metabolism;Metabolism;Metabolism	Global and overview maps;Global and overview maps;Global and overview maps;Carbohydrate metabolism;Energy metabolism;Carbohydrate metabolism;Energy metabolism;Metabolism of other amino acids	ko01100//Metabolic pathways;ko01120//Microbial metabolism in diverse environments;ko01200//Carbon metabolism;ko00620//Pyruvate metabolism;ko00680//Methane metabolism;ko00640//Propanoate metabolism;ko00720//Carbon fixation pathways in prokaryotes;ko00430//Taurine and hypotaurine metabolism	K00925;K00925;K00925;K00925;K00925;K00925;K00925;K00925
VY93_RS03555	WP_020003165.1 phosphate acetyltransferase [Mycoplasmopsis synoviae]	Metabolism;Metabolism;Metabolism;Metabolism;Metabolism;Metabolism;Metabolism;Metabolism	Global and overview maps;Global and overview maps;Global and overview maps;Carbohydrate metabolism;Energy metabolism;Carbohydrate metabolism;Energy metabolism;Metabolism of other amino acids	ko01100//Metabolic pathways;ko01120//Microbial metabolism in diverse environments;ko01200//Carbon metabolism;ko00620//Pyruvate metabolism;ko00680//Methane metabolism;ko00640//Propanoate metabolism;ko00720//Carbon fixation pathways in prokaryotes;ko00430//Taurine and hypotaurine metabolism	K00625;K00625;K00625;K00625;K00625;K00625;K00625;K00625
VY93_RS03565	WP_011283791.1 thioredoxin family protein [Mycoplasmopsis synoviae]	Organismal Systems	Immune system	ko04621//NOD-like receptor signaling pathway	K03671
VY93_RS03570	WP_020003167.1 2,3-bisphosphoglycerate-independent phosphoglycerate mutase [Mycoplasmopsis synoviae]	Metabolism;Metabolism;Metabolism;Metabolism;Metabolism;Metabolism;Metabolism;Metabolism	Global and overview maps;Global and overview maps;Global and overview maps;Global and overview maps;Carbohydrate metabolism;Global and overview maps;Energy metabolism;Amino acid metabolism	ko01100//Metabolic pathways;ko01110//Biosynthesis of secondary metabolites;ko01120//Microbial metabolism in diverse environments;ko01200//Carbon metabolism;ko00010//Glycolysis / Gluconeogenesis;ko01230//Biosynthesis of amino acids;ko00680//Methane metabolism;ko00260//Glycine, serine and threonine metabolism	K15633;K15633;K15633;K15633;K15633;K15633;K15633;K15633
VY93_RS03575	WP_117274899.1 ABC transporter ATP-binding protein [Mycoplasmopsis synoviae]	Environmental Information Processing	Membrane transport	ko02010//ABC transporters	K11050
VY93_RS03580	WP_020003169.1 ABC transporter permease [Mycoplasmopsis synoviae]	Environmental Information Processing	Membrane transport	ko02010//ABC transporters	K11051
VY93_RS03585	WP_020003170.1 energy-coupling factor transporter ATPase [Mycoplasmopsis synoviae]	Environmental Information Processing	Membrane transport	ko02010//ABC transporters	K16786
VY93_RS03590	WP_011283796.1 energy-coupling factor transporter ATPase [Mycoplasmopsis synoviae]	Environmental Information Processing	Membrane transport	ko02010//ABC transporters	K16787
VY93_RS03600	WP_117274839.1 DUF31 family protein [Mycoplasmopsis synoviae]	-	-	-	-
VY93_RS03625	WP_020003175.1 HAD-IIB family hydrolase [Mycoplasmopsis synoviae]	Metabolism;Metabolism;Metabolism	Global and overview maps;Global and overview maps;Metabolism of cofactors and vitamins	ko01100//Metabolic pathways;ko01110//Biosynthesis of secondary metabolites;ko00740//Riboflavin metabolism	K21064;K21064;K21064
VY93_RS03630	WP_020003176.1 elongation factor Tu [Mycoplasmopsis synoviae]	Organismal Systems	Environmental adaptation	ko04626//Plant-pathogen interaction	K02358
VY93_RS03670	WP_020002824.1 DAK2 domain-containing protein [Mycoplasmopsis synoviae]	-	-	-	-
VY93_RS03685	WP_020002826.1 AAA family ATPase [Mycoplasmopsis synoviae]	-	-	-	-
VY93_RS03690	WP_011283813.1 UMP kinase [Mycoplasmopsis synoviae]	Metabolism;Metabolism	Global and overview maps;Nucleotide metabolism	ko01100//Metabolic pathways;ko00240//Pyrimidine metabolism	K09903;K09903
VY93_RS03695	WP_020002827.1 ribosome recycling factor [Mycoplasmopsis synoviae]	-	-	-	-
VY93_RS03780	WP_020003057.1 DNA gyrase subunit B [Mycoplasmopsis synoviae]	-	-	-	-
VY93_RS03785	WP_117274841.1 transcription termination/antitermination protein NusA [Mycoplasmopsis synoviae]	-	-	-	-
VY93_RS03795	WP_011283822.1 translation initiation factor IF-2 [Mycoplasmopsis synoviae]	-	-	-	-
VY93_RS03855	WP_020002738.1 thermonuclease family protein [Mycoplasmopsis synoviae]	-	-	-	-
VY93_RS04075	WP_117274860.1 hemagglutinin [Mycoplasmopsis synoviae]	-	-	-	-
VY93_RS04120	AKB11000.1 lipoprotein [Mycoplasmopsis synoviae ATCC 25204] [Mycoplasmopsis synoviae]	-	-	-	-
VY93_RS04195	WP_158439021.1 ABC transporter substrate-binding protein [Mycoplasmopsis synoviae]	Environmental Information Processing;Cellular Processes	Membrane transport;Cellular community - prokaryotes	ko02010//ABC transporters;ko02024//Quorum sensing	K15580;K15580
VY93_RS04285	WP_020002874.1 RNA polymerase sigma factor [Mycoplasmopsis synoviae]	Cellular Processes	Cell motility	ko02040//Flagellar assembly	K03086
