# Supplementary material for: Mycoplasma synoviae lipid-associated membrane proteins identification and expression changes when exposed to chicken cells
Source: Front Vet Sci. 2023 Nov 2;10:1249499. doi: 10.3389/fvets.2023.1249499 (PMC10652285; doi:10.3389/fvets.2023.1249499)
Supplement: Supplementary file 2 [file Table_2.XLSX]

## Sheet: Sheet1
Primers for qPCR
Gene ID	Primer	Primer sequence (5'-3')	Size of PCR fragment (bp)
VY93_RS01080	Forward	TTCCAAGATCCGGCCAATTCACTG	118
	Reverse	TAGCAAGGTCAAACGTAGCAAGCG
VY93_RS02500	Forward	GGAACATTGTTAGATTCCGCACGT	107
	Reverse	GCGCTTGAACCGTGTTCTCC
VY93_RS03570	Forward	TGCCGATACTCCTCAAATGTCAGC	110
	Reverse	GGCCTACCATGTCAGGGTTTGC
VY93_RS01820	Forward	ACAACACTAGCAGTTAACGCTCCTG	143
	Reverse	GCTTCTCTATCGGCTGCACCTTTAG
VY93_RS03575	Forward	GAACCTACCACTGGACTTGATCCTG	177
	Reverse	AGGAGTTCCTTCGTCGAGTTTGAC
VY93_RS03080	Forward	CGACGTTAGAGTTCCAGAATCGCTTC	92
	Reverse	CTTTAGCAGCAAGCAGCACTCTTTG
VY93_RS02635	Forward	GCAACTATGGAAGCACATAGCGATG	118
	Reverse	TGGTAACGGCACGCATGAAGAAC
VY93_RS02525	Forward	TCAATGAACCAGAAGAAATGCCACAAC	108
	Reverse	GCGGTACATTTTCTTGAGCCACATC
VY93_RS03485	Forward	AGGGCTAACATTTGCAGTACACA	123
	Reverse	TCTGCACCGTGACCTGAGAA
VY93_RS02080	Forward	TGCCGTTGATGGTCTATCATTGT	103
	Reverse	TCCTGCGTTTCCAAGTTGTAATGA
GADPH	Forward	AAACTGCCTTGCGCCTGTGG	141
	Reverse	GCAGCACGCGCTCTTCTTAAATC
