# Supplementary material for: Mycoplasma synoviae lipid-associated membrane proteins identification and expression changes when exposed to chicken cells
Source: Front Vet Sci. 2023 Nov 2;10:1249499. doi: 10.3389/fvets.2023.1249499 (PMC10652285; doi:10.3389/fvets.2023.1249499)
Supplement: Supplementary file 3 [file Table_3.XLSX]

## Sheet: Sheet1
	Location prediction (https://www.psort.org/psortb/) based on gram-negative parameters
Protein ID	Locatioon	Protein ID	Location	Protein ID	Location	Protein ID	Location	Protein ID	Location
WP_011283176.1	Cytoplasmic	WP_011283169.1	Unknown	WP_011283191.1	CytoplasmicMembrane	WP_020002736.1	OuterMembra	WP_020003043.1	Extracellular
WP_011283190.1	Cytoplasmic	WP_011283179.1	Unknown	WP_011283267.1	CytoplasmicMembrane	WP_020002738.1	OuterMembra	WP_046128324.1	Extracellular
WP_011283211.1	Cytoplasmic	WP_011283196.1	Unknown	WP_011283490.1	CytoplasmicMembrane	WP_020002757.1	OuterMembra	WP_046128329.1	Extracellular
WP_011283213.1	Cytoplasmic	WP_011283226.1	Unknown	WP_011283740.1	CytoplasmicMembrane	WP_020002761.1	OuterMembra	WP_046128337.1	Extracellular
WP_011283216.1	Cytoplasmic	WP_011283232.1	Unknown	WP_011283796.1	CytoplasmicMembrane	WP_020002776.1	OuterMembra	WP_052717818.1	Extracellular
WP_011283217.1	Cytoplasmic	WP_011283253.1	Unknown	WP_011283797.1	CytoplasmicMembrane	WP_020002893.1	OuterMembra	WP_082071168.1	Extracellular
WP_011283241.1	Cytoplasmic	WP_011283294.1	Unknown	WP_020002735.1	CytoplasmicMembrane	WP_020002904.1	OuterMembra	WP_082071175.1	Extracellular
WP_011283244.1	Cytoplasmic	WP_011283309.1	Unknown	WP_020002760.1	CytoplasmicMembrane	WP_020002925.1	OuterMembra
WP_011283259.1	Cytoplasmic	WP_011283502.1	Unknown	WP_020002766.1	CytoplasmicMembrane	WP_020002945.1	OuterMembra
WP_011283284.1	Cytoplasmic	WP_011283510.1	Unknown	WP_020002780.1	CytoplasmicMembrane	WP_020003064.1	OuterMembra
WP_011283289.1	Cytoplasmic	WP_011283542.1	Unknown	WP_020002800.1	CytoplasmicMembrane	WP_020003065.1	OuterMembra
WP_011283303.1	Cytoplasmic	WP_011283618.1	Unknown	WP_020002807.1	CytoplasmicMembrane	WP_020003124.1	OuterMembra
WP_011283326.1	Cytoplasmic	WP_011283673.1	Unknown	WP_020002811.1	CytoplasmicMembrane	WP_020003162.1	OuterMembra
WP_011283327.1	Cytoplasmic	WP_011283771.1	Unknown	WP_020002815.1	CytoplasmicMembrane	WP_020003183.1	OuterMembra
WP_011283362.1	Cytoplasmic	WP_011283786.1	Unknown	WP_020002864.1	CytoplasmicMembrane	WP_020003191.1	OuterMembra
WP_011283432.1	Cytoplasmic	WP_011283807.1	Unknown	WP_020002890.1	CytoplasmicMembrane	WP_020003198.1	OuterMembra
WP_011283501.1	Cytoplasmic	WP_020002726.1	Unknown	WP_020002891.1	CytoplasmicMembrane	WP_020003219.1	OuterMembra
WP_011283504.1	Cytoplasmic	WP_020002727.1	Unknown	WP_020002907.1	CytoplasmicMembrane	WP_020003259.1	OuterMembra
WP_011283507.1	Cytoplasmic	WP_020002733.1	Unknown	WP_020002909.1	CytoplasmicMembrane	WP_020003279.1	OuterMembra
WP_011283522.1	Cytoplasmic	WP_020002741.1	Unknown	WP_020002915.1	CytoplasmicMembrane	WP_026365158.1	OuterMembra
WP_011283535.1	Cytoplasmic	WP_020002743.1	Unknown	WP_020002916.1	CytoplasmicMembrane	WP_027332496.1	OuterMembra
WP_011283537.1	Cytoplasmic	WP_020002754.1	Unknown	WP_020002924.1	CytoplasmicMembrane	WP_036434169.1	OuterMembra
WP_011283540.1	Cytoplasmic	WP_020002759.1	Unknown	WP_020002928.1	CytoplasmicMembrane	WP_046128345.1	OuterMembra
WP_011283563.1	Cytoplasmic	WP_020002763.1	Unknown	WP_020002930.1	CytoplasmicMembrane	WP_052717826.1	OuterMembra
WP_011283569.1	Cytoplasmic	WP_020002764.1	Unknown	WP_020002935.1	CytoplasmicMembrane	WP_052717828.1	OuterMembra
WP_011283588.1	Cytoplasmic	WP_020002768.1	Unknown	WP_020002969.1	CytoplasmicMembrane	WP_052717829.1	OuterMembra
WP_011283591.1	Cytoplasmic	WP_020002770.1	Unknown	WP_020002974.1	CytoplasmicMembrane	WP_082071135.1	OuterMembra
WP_011283600.1	Cytoplasmic	WP_020002774.1	Unknown	WP_020002993.1	CytoplasmicMembrane	WP_117274821.1	OuterMembra
WP_011283615.1	Cytoplasmic	WP_020002775.1	Unknown	WP_020003004.1	CytoplasmicMembrane	WP_117274827.1	OuterMembra
WP_011283624.1	Cytoplasmic	WP_020002777.1	Unknown	WP_020003008.1	CytoplasmicMembrane	WP_117274839.1	OuterMembra
WP_011283626.1	Cytoplasmic	WP_020002782.1	Unknown	WP_020003012.1	CytoplasmicMembrane	WP_117274850.1	OuterMembra
WP_011283670.1	Cytoplasmic	WP_020002785.1	Unknown	WP_020003017.1	CytoplasmicMembrane	WP_117274884.1	OuterMembra
WP_011283671.1	Cytoplasmic	WP_020002801.1	Unknown	WP_020003025.1	CytoplasmicMembrane	WP_158439021.1	OuterMembra
WP_011283688.1	Cytoplasmic	WP_020002803.1	Unknown	WP_020003026.1	CytoplasmicMembrane	WP_220094922.1	OuterMembra
WP_011283712.1	Cytoplasmic	WP_020002806.1	Unknown	WP_020003027.1	CytoplasmicMembrane
WP_011283713.1	Cytoplasmic	WP_020002812.1	Unknown	WP_020003028.1	CytoplasmicMembrane
WP_011283714.1	Cytoplasmic	WP_020002817.1	Unknown	WP_020003037.1	CytoplasmicMembrane
WP_011283737.1	Cytoplasmic	WP_020002818.1	Unknown	WP_020003038.1	CytoplasmicMembrane
WP_011283743.1	Cytoplasmic	WP_020002828.1	Unknown	WP_020003040.1	CytoplasmicMembrane
WP_011283744.1	Cytoplasmic	WP_020002837.1	Unknown	WP_020003041.1	CytoplasmicMembrane
WP_011283757.1	Cytoplasmic	WP_020002846.1	Unknown	WP_020003048.1	CytoplasmicMembrane
WP_011283759.1	Cytoplasmic	WP_020002871.1	Unknown	WP_020003070.1	CytoplasmicMembrane
WP_011283766.1	Cytoplasmic	WP_020002878.1	Unknown	WP_020003091.1	CytoplasmicMembrane
WP_011283768.1	Cytoplasmic	WP_020002889.1	Unknown	WP_020003093.1	CytoplasmicMembrane
WP_011283769.1	Cytoplasmic	WP_020002897.1	Unknown	WP_020003103.1	CytoplasmicMembrane
WP_011283779.1	Cytoplasmic	WP_020002927.1	Unknown	WP_020003105.1	CytoplasmicMembrane
WP_011283787.1	Cytoplasmic	WP_020002944.1	Unknown	WP_020003117.1	CytoplasmicMembrane
WP_011283791.1	Cytoplasmic	WP_020002946.1	Unknown	WP_020003120.1	CytoplasmicMembrane
WP_011283810.1	Cytoplasmic	WP_020002947.1	Unknown	WP_020003122.1	CytoplasmicMembrane
WP_011283813.1	Cytoplasmic	WP_020002956.1	Unknown	WP_020003133.1	CytoplasmicMembrane
WP_011283822.1	Cytoplasmic	WP_020002971.1	Unknown	WP_020003169.1	CytoplasmicMembrane
WP_011283823.1	Cytoplasmic	WP_020002987.1	Unknown	WP_020003170.1	CytoplasmicMembrane
WP_020002725.1	Cytoplasmic	WP_020002990.1	Unknown	WP_020003181.1	CytoplasmicMembrane
WP_020002747.1	Cytoplasmic	WP_020002991.1	Unknown	WP_020003182.1	CytoplasmicMembrane
WP_020002750.1	Cytoplasmic	WP_020003000.1	Unknown	WP_020003196.1	CytoplasmicMembrane
WP_020002753.1	Cytoplasmic	WP_020003015.1	Unknown	WP_020003208.1	CytoplasmicMembrane
WP_020002762.1	Cytoplasmic	WP_020003032.1	Unknown	WP_020003217.1	CytoplasmicMembrane
WP_020002765.1	Cytoplasmic	WP_020003033.1	Unknown	WP_020003223.1	CytoplasmicMembrane
WP_020002784.1	Cytoplasmic	WP_020003042.1	Unknown	WP_020003228.1	CytoplasmicMembrane
WP_020002786.1	Cytoplasmic	WP_020003050.1	Unknown	WP_020003229.1	CytoplasmicMembrane
WP_020002787.1	Cytoplasmic	WP_020003055.1	Unknown	WP_020003231.1	CytoplasmicMembrane
WP_020002788.1	Cytoplasmic	WP_020003063.1	Unknown	WP_020003236.1	CytoplasmicMembrane
WP_020002790.1	Cytoplasmic	WP_020003080.1	Unknown	WP_020003246.1	CytoplasmicMembrane
WP_020002795.1	Cytoplasmic	WP_020003088.1	Unknown	WP_020003251.1	CytoplasmicMembrane
WP_020002796.1	Cytoplasmic	WP_020003095.1	Unknown	WP_020003252.1	CytoplasmicMembrane
WP_020002797.1	Cytoplasmic	WP_020003096.1	Unknown	WP_020003253.1	CytoplasmicMembrane
WP_020002799.1	Cytoplasmic	WP_020003101.1	Unknown	WP_020003257.1	CytoplasmicMembrane
WP_020002808.1	Cytoplasmic	WP_020003104.1	Unknown	WP_020003260.1	CytoplasmicMembrane
WP_020002810.1	Cytoplasmic	WP_020003106.1	Unknown	WP_020003263.1	CytoplasmicMembrane
WP_020002816.1	Cytoplasmic	WP_020003110.1	Unknown	WP_020003276.1	CytoplasmicMembrane
WP_020002819.1	Cytoplasmic	WP_020003112.1	Unknown	WP_026365155.1	CytoplasmicMembrane
WP_020002824.1	Cytoplasmic	WP_020003123.1	Unknown	WP_026365157.1	CytoplasmicMembrane
WP_020002825.1	Cytoplasmic	WP_020003125.1	Unknown	WP_026365165.1	CytoplasmicMembrane
WP_020002826.1	Cytoplasmic	WP_020003137.1	Unknown	WP_026365166.1	CytoplasmicMembrane
WP_020002827.1	Cytoplasmic	WP_020003160.1	Unknown	WP_026365167.1	CytoplasmicMembrane
WP_020002830.1	Cytoplasmic	WP_020003177.1	Unknown	WP_026365179.1	CytoplasmicMembrane
WP_020002833.1	Cytoplasmic	WP_020003178.1	Unknown	WP_026365183.1	CytoplasmicMembrane
WP_020002838.1	Cytoplasmic	WP_020003195.1	Unknown	WP_026365194.1	CytoplasmicMembrane
WP_020002839.1	Cytoplasmic	WP_020003197.1	Unknown	WP_026365203.1	CytoplasmicMembrane
WP_020002840.1	Cytoplasmic	WP_020003204.1	Unknown	WP_026365209.1	CytoplasmicMembrane
WP_020002841.1	Cytoplasmic	WP_020003207.1	Unknown	WP_027332492.1	CytoplasmicMembrane
WP_020002844.1	Cytoplasmic	WP_020003212.1	Unknown	WP_036434240.1	CytoplasmicMembrane
WP_020002845.1	Cytoplasmic	WP_020003213.1	Unknown	WP_036434247.1	CytoplasmicMembrane
WP_020002847.1	Cytoplasmic	WP_020003214.1	Unknown	WP_036434473.1	CytoplasmicMembrane
WP_020002848.1	Cytoplasmic	WP_020003216.1	Unknown	WP_036434481.1	CytoplasmicMembrane
WP_020002849.1	Cytoplasmic	WP_020003222.1	Unknown	WP_041352012.1	CytoplasmicMembrane
WP_020002850.1	Cytoplasmic	WP_020003226.1	Unknown	WP_051085469.1	CytoplasmicMembrane
WP_020002851.1	Cytoplasmic	WP_020003227.1	Unknown	WP_109536960.1	CytoplasmicMembrane
WP_020002852.1	Cytoplasmic	WP_020003230.1	Unknown	WP_109537169.1	CytoplasmicMembrane
WP_020002854.1	Cytoplasmic	WP_020003232.1	Unknown	WP_109537196.1	CytoplasmicMembrane
WP_020002856.1	Cytoplasmic	WP_020003234.1	Unknown	WP_109537348.1	CytoplasmicMembrane
WP_020002859.1	Cytoplasmic	WP_020003242.1	Unknown	WP_117274802.1	CytoplasmicMembrane
WP_020002860.1	Cytoplasmic	WP_020003268.1	Unknown	WP_117274804.1	CytoplasmicMembrane
WP_020002861.1	Cytoplasmic	WP_020003269.1	Unknown	WP_117274824.1	CytoplasmicMembrane
WP_020002862.1	Cytoplasmic	WP_020003270.1	Unknown	WP_117274826.1	CytoplasmicMembrane
WP_020002863.1	Cytoplasmic	WP_020003273.1	Unknown	WP_117274831.1	CytoplasmicMembrane
WP_020002865.1	Cytoplasmic	WP_026365142.1	Unknown	WP_117274833.1	CytoplasmicMembrane
WP_020002867.1	Cytoplasmic	WP_026365149.1	Unknown	WP_117274836.1	CytoplasmicMembrane
WP_020002868.1	Cytoplasmic	WP_026365150.1	Unknown	WP_117274845.1	CytoplasmicMembrane
WP_020002874.1	Cytoplasmic	WP_026365151.1	Unknown	WP_117274847.1	CytoplasmicMembrane
WP_020002876.1	Cytoplasmic	WP_026365154.1	Unknown	WP_117274854.1	CytoplasmicMembrane
WP_020002880.1	Cytoplasmic	WP_026365159.1	Unknown	WP_117274855.1	CytoplasmicMembrane
WP_020002881.1	Cytoplasmic	WP_026365170.1	Unknown	WP_117274857.1	CytoplasmicMembrane
WP_020002882.1	Cytoplasmic	WP_026365202.1	Unknown	WP_117274878.1	CytoplasmicMembrane
WP_020002886.1	Cytoplasmic	WP_027332489.1	Unknown	WP_117274880.1	CytoplasmicMembrane
WP_020002887.1	Cytoplasmic	WP_027332503.1	Unknown	WP_117274888.1	CytoplasmicMembrane
WP_020002888.1	Cytoplasmic	WP_027332508.1	Unknown	WP_117274889.1	CytoplasmicMembrane
WP_020002902.1	Cytoplasmic	WP_036434069.1	Unknown	WP_117274891.1	CytoplasmicMembrane
WP_020002910.1	Cytoplasmic	WP_036434141.1	Unknown	WP_117274893.1	CytoplasmicMembrane
WP_020002911.1	Cytoplasmic	WP_036434256.1	Unknown	WP_197712767.1	CytoplasmicMembrane
WP_020002912.1	Cytoplasmic	WP_036434305.1	Unknown	WP_197712768.1	CytoplasmicMembrane
WP_020002917.1	Cytoplasmic	WP_036434337.1	Unknown	WP_211207604.1	CytoplasmicMembrane
WP_020002918.1	Cytoplasmic	WP_036434379.1	Unknown
WP_020002920.1	Cytoplasmic	WP_046128303.1	Unknown
WP_020002921.1	Cytoplasmic	WP_046128312.1	Unknown
WP_020002922.1	Cytoplasmic	WP_046128318.1	Unknown
WP_020002923.1	Cytoplasmic	WP_046128319.1	Unknown
WP_020002926.1	Cytoplasmic	WP_046128320.1	Unknown
WP_020002929.1	Cytoplasmic	WP_046128321.1	Unknown
WP_020002931.1	Cytoplasmic	WP_046128325.1	Unknown
WP_020002934.1	Cytoplasmic	WP_046128327.1	Unknown
WP_020002936.1	Cytoplasmic	WP_046128330.1	Unknown
WP_020002938.1	Cytoplasmic	WP_046128333.1	Unknown
WP_020002941.1	Cytoplasmic	WP_046128338.1	Unknown
WP_020002943.1	Cytoplasmic	WP_046128341.1	Unknown
WP_020002948.1	Cytoplasmic	WP_046128342.1	Unknown
WP_020002949.1	Cytoplasmic	WP_046128344.1	Unknown
WP_020002951.1	Cytoplasmic	WP_046128346.1	Unknown
WP_020002952.1	Cytoplasmic	WP_046128349.1	Unknown
WP_020002953.1	Cytoplasmic	WP_051085465.1	Unknown
WP_020002954.1	Cytoplasmic	WP_051245053.1	Unknown
WP_020002955.1	Cytoplasmic	WP_052717777.1	Unknown
WP_020002957.1	Cytoplasmic	WP_052717816.1	Unknown
WP_020002958.1	Cytoplasmic	WP_052717822.1	Unknown
WP_020002960.1	Cytoplasmic	WP_052717824.1	Unknown
WP_020002961.1	Cytoplasmic	WP_081619823.1	Unknown
WP_020002962.1	Cytoplasmic	WP_081619824.1	Unknown
WP_020002963.1	Cytoplasmic	WP_081692750.1	Unknown
WP_020002964.1	Cytoplasmic	WP_082071159.1	Unknown
WP_020002973.1	Cytoplasmic	WP_082071164.1	Unknown
WP_020002976.1	Cytoplasmic	WP_082071167.1	Unknown
WP_020002977.1	Cytoplasmic	WP_109536922.1	Unknown
WP_020002978.1	Cytoplasmic	WP_109537180.1	Unknown
WP_020002979.1	Cytoplasmic	WP_109537261.1	Unknown
WP_020002981.1	Cytoplasmic	WP_109537311.1	Unknown
WP_020002982.1	Cytoplasmic	WP_109537350.1	Unknown
WP_020002983.1	Cytoplasmic	WP_109537356.1	Unknown
WP_020002984.1	Cytoplasmic	WP_117274800.1	Unknown
WP_020002986.1	Cytoplasmic	WP_117274813.1	Unknown
WP_020002995.1	Cytoplasmic	WP_117274820.1	Unknown
WP_020002997.1	Cytoplasmic	WP_117274829.1	Unknown
WP_020003001.1	Cytoplasmic	WP_117274834.1	Unknown
WP_020003005.1	Cytoplasmic	WP_117274835.1	Unknown
WP_020003006.1	Cytoplasmic	WP_117274843.1	Unknown
WP_020003011.1	Cytoplasmic	WP_117274844.1	Unknown
WP_020003014.1	Cytoplasmic	WP_117274852.1	Unknown
WP_020003019.1	Cytoplasmic	WP_117274853.1	Unknown
WP_020003021.1	Cytoplasmic	WP_117274856.1	Unknown
WP_020003023.1	Cytoplasmic	WP_117274858.1	Unknown
WP_020003031.1	Cytoplasmic	WP_117274860.1	Unknown
WP_020003036.1	Cytoplasmic	WP_117274868.1	Unknown
WP_020003039.1	Cytoplasmic	WP_117274875.1	Unknown
WP_020003045.1	Cytoplasmic	WP_117274876.1	Unknown
WP_020003046.1	Cytoplasmic	WP_117274881.1	Unknown
WP_020003047.1	Cytoplasmic	WP_117274883.1	Unknown
WP_020003049.1	Cytoplasmic	WP_117274885.1	Unknown
WP_020003052.1	Cytoplasmic	WP_117274886.1	Unknown
WP_020003053.1	Cytoplasmic	WP_117274887.1	Unknown
WP_020003054.1	Cytoplasmic	WP_117274897.1	Unknown
WP_020003057.1	Cytoplasmic	WP_144406205.1	Unknown
WP_020003058.1	Cytoplasmic	WP_169743363.1	Unknown
WP_020003059.1	Cytoplasmic	WP_169743364.1	Unknown
WP_020003061.1	Cytoplasmic	WP_197712763.1	Unknown
WP_020003062.1	Cytoplasmic	WP_211207605.1	Unknown
WP_020003068.1	Cytoplasmic	WP_211207607.1	Unknown
WP_020003069.1	Cytoplasmic	WP_220094918.1	Unknown
WP_020003071.1	Cytoplasmic	WP_220094919.1	Unknown
WP_020003073.1	Cytoplasmic	WP_220094920.1	Unknown
WP_020003074.1	Cytoplasmic	WP_220094921.1	Unknown
WP_020003076.1	Cytoplasmic	WP_220094923.1	Unknown
WP_020003079.1	Cytoplasmic	WP_220094924.1	Unknown
WP_020003081.1	Cytoplasmic	WP_220094925.1	Unknown
WP_020003082.1	Cytoplasmic	WP_220094926.1	Unknown
WP_020003083.1	Cytoplasmic
WP_020003087.1	Cytoplasmic
WP_020003094.1	Cytoplasmic
WP_020003098.1	Cytoplasmic
WP_020003099.1	Cytoplasmic
WP_020003100.1	Cytoplasmic
WP_020003102.1	Cytoplasmic
WP_020003111.1	Cytoplasmic
WP_020003114.1	Cytoplasmic
WP_020003115.1	Cytoplasmic
WP_020003116.1	Cytoplasmic
WP_020003118.1	Cytoplasmic
WP_020003119.1	Cytoplasmic
WP_020003121.1	Cytoplasmic
WP_020003126.1	Cytoplasmic
WP_020003129.1	Cytoplasmic
WP_020003130.1	Cytoplasmic
WP_020003135.1	Cytoplasmic
WP_020003136.1	Cytoplasmic
WP_020003140.1	Cytoplasmic
WP_020003141.1	Cytoplasmic
WP_020003142.1	Cytoplasmic
WP_020003143.1	Cytoplasmic
WP_020003144.1	Cytoplasmic
WP_020003145.1	Cytoplasmic
WP_020003146.1	Cytoplasmic
WP_020003147.1	Cytoplasmic
WP_020003148.1	Cytoplasmic
WP_020003149.1	Cytoplasmic
WP_020003150.1	Cytoplasmic
WP_020003152.1	Cytoplasmic
WP_020003153.1	Cytoplasmic
WP_020003154.1	Cytoplasmic
WP_020003155.1	Cytoplasmic
WP_020003156.1	Cytoplasmic
WP_020003157.1	Cytoplasmic
WP_020003161.1	Cytoplasmic
WP_020003164.1	Cytoplasmic
WP_020003165.1	Cytoplasmic
WP_020003167.1	Cytoplasmic
WP_020003172.1	Cytoplasmic
WP_020003175.1	Cytoplasmic
WP_020003176.1	Cytoplasmic
WP_020003186.1	Cytoplasmic
WP_020003188.1	Cytoplasmic
WP_020003189.1	Cytoplasmic
WP_020003192.1	Cytoplasmic
WP_020003199.1	Cytoplasmic
WP_020003200.1	Cytoplasmic
WP_020003202.1	Cytoplasmic
WP_020003203.1	Cytoplasmic
WP_020003205.1	Cytoplasmic
WP_020003209.1	Cytoplasmic
WP_020003210.1	Cytoplasmic
WP_020003218.1	Cytoplasmic
WP_020003220.1	Cytoplasmic
WP_020003221.1	Cytoplasmic
WP_020003224.1	Cytoplasmic
WP_020003225.1	Cytoplasmic
WP_020003233.1	Cytoplasmic
WP_020003237.1	Cytoplasmic
WP_020003239.1	Cytoplasmic
WP_020003240.1	Cytoplasmic
WP_020003241.1	Cytoplasmic
WP_020003244.1	Cytoplasmic
WP_020003245.1	Cytoplasmic
WP_020003247.1	Cytoplasmic
WP_020003248.1	Cytoplasmic
WP_020003249.1	Cytoplasmic
WP_020003250.1	Cytoplasmic
WP_020003254.1	Cytoplasmic
WP_020003255.1	Cytoplasmic
WP_020003261.1	Cytoplasmic
WP_020003262.1	Cytoplasmic
WP_020003271.1	Cytoplasmic
WP_020003272.1	Cytoplasmic
WP_020003277.1	Cytoplasmic
WP_020003278.1	Cytoplasmic
WP_026365133.1	Cytoplasmic
WP_026365144.1	Cytoplasmic
WP_026365147.1	Cytoplasmic
WP_026365148.1	Cytoplasmic
WP_026365156.1	Cytoplasmic
WP_026365162.1	Cytoplasmic
WP_026365169.1	Cytoplasmic
WP_026365171.1	Cytoplasmic
WP_026365172.1	Cytoplasmic
WP_026365174.1	Cytoplasmic
WP_026365176.1	Cytoplasmic
WP_026365181.1	Cytoplasmic
WP_026365193.1	Cytoplasmic
WP_026365195.1	Cytoplasmic
WP_026365198.1	Cytoplasmic
WP_026365201.1	Cytoplasmic
WP_026365205.1	Cytoplasmic
WP_026365208.1	Cytoplasmic
WP_027332497.1	Cytoplasmic
WP_036434091.1	Cytoplasmic
WP_036434150.1	Cytoplasmic
WP_036434153.1	Cytoplasmic
WP_036434160.1	Cytoplasmic
WP_036434172.1	Cytoplasmic
WP_036434211.1	Cytoplasmic
WP_036434382.1	Cytoplasmic
WP_046128305.1	Cytoplasmic
WP_046128306.1	Cytoplasmic
WP_046128351.1	Cytoplasmic
WP_046128381.1	Cytoplasmic
WP_051085464.1	Cytoplasmic
WP_051245055.1	Cytoplasmic
WP_081619821.1	Cytoplasmic
WP_081619822.1	Cytoplasmic
WP_082071141.1	Cytoplasmic
WP_082071145.1	Cytoplasmic
WP_082071150.1	Cytoplasmic
WP_109537226.1	Cytoplasmic
WP_109537361.1	Cytoplasmic
WP_117274801.1	Cytoplasmic
WP_117274803.1	Cytoplasmic
WP_117274805.1	Cytoplasmic
WP_117274819.1	Cytoplasmic
WP_117274837.1	Cytoplasmic
WP_117274840.1	Cytoplasmic
WP_117274841.1	Cytoplasmic
WP_117274842.1	Cytoplasmic
WP_117274846.1	Cytoplasmic
WP_117274848.1	Cytoplasmic
WP_117274849.1	Cytoplasmic
WP_117274851.1	Cytoplasmic
WP_117274859.1	Cytoplasmic
WP_117274877.1	Cytoplasmic
WP_117274882.1	Cytoplasmic
WP_117274890.1	Cytoplasmic
WP_117274892.1	Cytoplasmic
WP_117274896.1	Cytoplasmic
WP_117274898.1	Cytoplasmic
WP_117274899.1	Cytoplasmic
WP_144406207.1	Cytoplasmic
WP_144406209.1	Cytoplasmic
WP_162891463.1	Cytoplasmic
WP_198763752.1	Cytoplasmic

## Sheet: Sheet2
Signal peptide predicted by SignalP - 5.0 based on proteome				Non-classical protinpredicted by SecretomeP 2.0 server based on proteome
Protein ID	Protein type	Likelihood	Cleavage site	Protein ID	SecP score
WP_020002736.1	Signal peptide (Sec/SPI)	0.4515	26 and 27: ALS-MN	WP_011283176.1	0.750219
WP_020002738.1	Lipoprotein signal peptide (Sec/SPII)	0.9914	23 and 24: AIS-CG	WP_011283213.1	0.900411
WP_020002757.1	Lipoprotein signal peptide (Sec/SPII)	0.9894	23 and 24: AIS-CG	WP_011283241.1	0.554292
WP_020002761.1	Lipoprotein signal peptide (Sec/SPII)	0.9959	25 and 26: LTA-CV	WP_011283326.1	0.908019
WP_020002768.1	Lipoprotein signal peptide (Sec/SPII)	0.526	24 and 25: AIS-CG	WP_011283362.1	0.599504
WP_020002776.1	Lipoprotein signal peptide (Sec/SPII)	0.9952	24 and 25: SAS-CG	WP_011283511.1	0.908671
WP_020002782.1	Signal peptide (Sec/SPI)	0.6969	22 and 23: TLA-GL	WP_011283615.1	0.867253
WP_020002801.1	Signal peptide (Sec/SPI)	0.7465	28 and 29: VSA-TS	WP_011283624.1	0.917682
WP_020002817.1	Lipoprotein signal peptide (Sec/SPII)	0.5445	24 and 25: LSA-ET	WP_011283671.1	0.864629
WP_020002871.1	Lipoprotein signal peptide (Sec/SPII)	0.5119	23 and 24: TAG-SS	WP_011283673.1	0.786542
WP_020002893.1	Signal peptide (Sec/SPI)	0.6685	26 and 27: SLG-AV	WP_011283712.1	0.55652
WP_020002928.1	Signal peptide (Sec/SPI)	0.8782	27 and 28: AIS-AD	WP_011283737.1	0.844841
WP_020002944.1	Lipoprotein signal peptide (Sec/SPII)	0.9957	27 and 28: AIS-CT	WP_011283743.1	0.930151
WP_020002947.1	Lipoprotein signal peptide (Sec/SPII)	0.7748	40 and 41: GVS-CN	WP_011283759.1	0.95482
WP_020002960.1	Signal peptide (Sec/SPI)	0.5852	21 and 22: LKA-KN	WP_011283768.1	0.938361
WP_020003000.1	Signal peptide (Sec/SPI)	0.8507	29 and 30: TVA-SN	WP_011283779.1	0.922704
WP_020003063.1	Lipoprotein signal peptide (Sec/SPII)	0.9988	22 and 23: LIS-CS	WP_011283791.1	0.812049
WP_020003064.1	Lipoprotein signal peptide (Sec/SPII)	0.9845	21 and 22: AIS-CA	WP_020002736.1	0.636101
WP_020003065.1	Lipoprotein signal peptide (Sec/SPII)	0.9946	24 and 25: AIS-CA	WP_020002738.1	0.918214
WP_020003090.1	Lipoprotein signal peptide (Sec/SPII)	0.9717	25 and 26: AIS-CG	WP_020002743.1	0.656358
WP_020003105.1	Lipoprotein signal peptide (Sec/SPII)	0.9708	27 and 28: ASS-CG	WP_020002757.1	0.923312
WP_020003112.1	Signal peptide (Sec/SPI)	0.8625	27 and 28: ISA-TT	WP_020002759.1	0.837554
WP_020003122.1	Lipoprotein signal peptide (Sec/SPII)	0.626	46 and 47: LTG-CI	WP_020002761.1	0.789536
WP_020003124.1	Lipoprotein signal peptide (Sec/SPII)	0.9645	24 and 25: AIS-CG	WP_020002765.1	0.830959
WP_020003162.1	Signal peptide (Sec/SPI)	0.8983	31 and 32: VLA-FS	WP_020002851.1	0.517684
WP_020003177.1	Lipoprotein signal peptide (Sec/SPII)	0.9936	22 and 23: TTS-CG	WP_020002854.1	0.656291
WP_020003178.1	Lipoprotein signal peptide (Sec/SPII)	0.9948	23 and 24: AIA-CS	WP_020002861.1	0.944662
WP_020003183.1	Lipoprotein signal peptide (Sec/SPII)	0.9054	23 and 24: SVS-CL	WP_020002871.1	0.82907
WP_020003219.1	Lipoprotein signal peptide (Sec/SPII)	0.9843	25 and 26: ASS-CN	WP_020002874.1	0.940723
WP_020003230.1	Lipoprotein signal peptide (Sec/SPII)	0.9391	23 and 24: AVS-CG	WP_020002878.1	0.923663
WP_020003242.1	Lipoprotein signal peptide (Sec/SPII)	0.9723	22 and 23: AAA-CG	WP_020002891.1	0.945158
WP_020003259.1	Lipoprotein signal peptide (Sec/SPII)	0.975	19 and 20: AIA-CA	WP_020002893.1	0.884036
WP_020003268.1	Lipoprotein signal peptide (Sec/SPII)	0.9934	25 and 26: ATS-CG	WP_020002897.1	0.777034
WP_020003273.1	Lipoprotein signal peptide (Sec/SPII)	0.9542	22 and 23: LYS-CS	WP_020002904.1	0.794261
WP_020003276.1	Signal peptide (Sec/SPI)	0.5942	44 and 45: SFA-ND	WP_020002921.1	0.611422
WP_026365170.1	Lipoprotein signal peptide (Sec/SPII)	0.9939	23 and 24: ATA-CG	WP_020002922.1	0.875427
WP_046128303.1	Signal peptide (Sec/SPI)	0.9505	27 and 28: AIS-AT	WP_020002925.1	0.71681
WP_046128341.1	Signal peptide (Sec/SPI)	0.9547	25 and 26: VTA-AK	WP_020002928.1	0.896668
WP_046128344.1	Signal peptide (Sec/SPI)	0.7018	27 and 28: VTA-KV	WP_020002944.1	0.93643
WP_046128345.1	Lipoprotein signal peptide (Sec/SPII)	0.9971	25 and 26: MVA-CV	WP_020002945.1	0.603351
WP_046128346.1	Signal peptide (Sec/SPI)	0.8257	27 and 28: VTA-KV	WP_020002947.1	0.865544
WP_082071135.1	Signal peptide (Sec/SPI)	0.543	34 and 35: TSA-AG	WP_020002986.1	0.828735
WP_082071168.1	Lipoprotein signal peptide (Sec/SPII)	0.9698	25 and 26: AIS-CG	WP_020002987.1	0.843134
WP_117274820.1	Lipoprotein signal peptide (Sec/SPII)	0.9827	25 and 26: VIS-CG	WP_020002990.1	0.903703
WP_117274821.1	Lipoprotein signal peptide (Sec/SPII)	0.9139	25 and 26: ASS-CS	WP_020002991.1	0.928266
WP_117274827.1	Signal peptide (Sec/SPI)	0.7852	27 and 28: LVA-GK	WP_020003000.1	0.890707
WP_117274829.1	Signal peptide (Sec/SPI)	0.8625	32 and 33: AYS-SV	WP_020003001.1	0.504013
WP_117274839.1	Lipoprotein signal peptide (Sec/SPII)	0.9875	29 and 30: AIS-CG	WP_020003011.1	0.651321
WP_117274850.1	Lipoprotein signal peptide (Sec/SPII)	0.9966	28 and 29: VTS-CS	WP_020003015.1	0.959943
WP_117274853.1	Lipoprotein signal peptide (Sec/SPII)	0.9981	19 and 20: ASS-CG	WP_020003042.1	0.573019
WP_158439021.1	Lipoprotein signal peptide (Sec/SPII)	0.9707	20 and 21: AIS-CA	WP_020003063.1	0.646935
WP_220094922.1	Signal peptide (Sec/SPI)	0.8097	26 and 27: TKA-KE	WP_020003064.1	0.669748
				WP_020003065.1	0.774344
				WP_020003090.1	0.941383
				WP_020003099.1	0.649931
				WP_020003101.1	0.942689
				WP_020003104.1	0.926526
				WP_020003105.1	0.78196
				WP_020003112.1	0.94539
				WP_020003116.1	0.946236
				WP_020003121.1	0.500216
				WP_020003122.1	0.796764
				WP_020003124.1	0.948534
				WP_020003126.1	0.76731
				WP_020003141.1	0.951451
				WP_020003142.1	0.919354
				WP_020003143.1	0.935167
				WP_020003145.1	0.633515
				WP_020003148.1	0.705307
				WP_020003149.1	0.708429
				WP_020003150.1	0.700004
				WP_020003152.1	0.817652
				WP_020003153.1	0.910341
				WP_020003154.1	0.961516
				WP_020003155.1	0.946367
				WP_020003162.1	0.881743
				WP_020003178.1	0.955812
				WP_020003188.1	0.8459
				WP_020003191.1	0.755104
				WP_020003195.1	0.58031
				WP_020003197.1	0.86518
				WP_020003198.1	0.925338
				WP_020003219.1	0.930685
				WP_020003220.1	0.592405
				WP_020003230.1	0.855921
				WP_020003232.1	0.912921
				WP_020003241.1	0.595813
				WP_020003242.1	0.911336
				WP_020003254.1	0.899442
				WP_020003268.1	0.95859
				WP_020003271.1	0.713727
				WP_026365144.1	0.573966
				WP_026365147.1	0.582801
				WP_026365151.1	0.594287
				WP_026365170.1	0.948374
				WP_027332496.1	0.953011
				WP_027332503.1	0.727256
				WP_027332508.1	0.867188
				WP_036434091.1	0.696335
				WP_036434169.1	0.948879
				WP_036434337.1	0.681735
				WP_046128303.1	0.942665
				WP_046128312.1	0.956137
				WP_046128319.1	0.868757
				WP_046128320.1	0.957228
				WP_020002770.1	0.658353
				WP_020002775.1	0.944919
				WP_020002776.1	0.95712
				WP_020002784.1	0.864377
				WP_020002785.1	0.779482
				WP_020002787.1	0.622646
				WP_020002801.1	0.954093
				WP_020002803.1	0.923361
				WP_046128321.1	0.821722
				WP_046128324.1	0.955271
				WP_046128325.1	0.955501
				WP_046128327.1	0.959229
				WP_046128329.1	0.959641
				WP_046128330.1	0.956472
				WP_046128337.1	0.955576
				WP_046128338.1	0.879456
				WP_046128341.1	0.95767
				WP_046128342.1	0.645765
				WP_046128344.1	0.844366
				WP_046128345.1	0.951446
				WP_046128346.1	0.82341
				WP_046128349.1	0.961142
				WP_052717816.1	0.879483
				WP_052717818.1	0.951753
				WP_052717822.1	0.952029
				WP_052717824.1	0.651278
				WP_052717826.1	0.956229
				WP_052717828.1	0.956518
				WP_052717829.1	0.956447
				WP_081619822.1	0.735465
				WP_081619824.1	0.844633
				WP_081692750.1	0.950315
				WP_081692751.1	0.954852
				WP_082071135.1	0.842225
				WP_082071159.1	0.742191
				WP_082071164.1	0.950138
				WP_082071167.1	0.958294
				WP_082071168.1	0.955211
				WP_082071175.1	0.95693
				WP_109536922.1	0.560208
				WP_109537180.1	0.687629
				WP_109537350.1	0.931467
				WP_117274800.1	0.675774
				WP_117274813.1	0.953447
				WP_117274820.1	0.956941
				WP_117274821.1	0.577414
				WP_117274827.1	0.677482
				WP_117274829.1	0.745641
				WP_117274834.1	0.893606
				WP_117274839.1	0.947932
				WP_117274841.1	0.510317
				WP_117274842.1	0.530331
				WP_117274843.1	0.894989
				WP_117274850.1	0.697064
				WP_117274853.1	0.743189
				WP_117274856.1	0.949906
				WP_117274858.1	0.517681
				WP_117274859.1	0.600988
				WP_117274860.1	0.959809
				WP_117274868.1	0.954797
				WP_158439021.1	0.891114
				WP_169743363.1	0.95423
				WP_169743364.1	0.946826
				WP_211207607.1	0.942553
				WP_220094918.1	0.949026
				WP_220094919.1	0.951207
				WP_220094920.1	0.948552
				WP_220094921.1	0.951005
				WP_220094922.1	0.960305
				WP_220094923.1	0.938908
				WP_220094924.1	0.95568
				WP_220094925.1	0.947492
				WP_220094926.1	0.828556

## Sheet: Sheet3
Transmembrane helical region predicted by TMHMM based on proteome
Protein ID	Number of predicted TMHs
WP_011283542.1	1
WP_011283740.1	1
WP_020002768.1	1
WP_020002782.1	1
WP_020002801.1	1
WP_020002812.1	1
WP_020002817.1	1
WP_020002871.1	1
WP_020002889.1	1
WP_020002897.1	1
WP_020002904.1	1
WP_020002944.1	1
WP_020002947.1	1
WP_020002957.1	1
WP_020003012.1	1
WP_020003014.1	1
WP_020003017.1	1
WP_020003065.1	1
WP_020003080.1	1
WP_020003105.1	1
WP_020003112.1	1
WP_020003177.1	1
WP_020003178.1	1
WP_020003183.1	1
WP_020003208.1	1
WP_020003223.1	1
WP_020003234.1	1
WP_020003250.1	1
WP_020003259.1	1
WP_020003269.1	1
WP_027332496.1	1
WP_036434141.1	1
WP_036434150.1	1
WP_036434379.1	1
WP_046128303.1	1
WP_046128344.1	1
WP_046128346.1	1
WP_081619824.1	1
WP_082071135.1	1
WP_109536922.1	1
WP_117274827.1	1
WP_117274829.1	1
WP_117274839.1	1
WP_117274850.1	1
WP_117274852.1	1
WP_011283510.1	2
WP_020002727.1	2
WP_020002886.1	2
WP_020002907.1	2
WP_020002916.1	2
WP_020002928.1	2
WP_020003000.1	2
WP_020003133.1	2
WP_020003182.1	2
WP_020003212.1	2
WP_020003251.1	2
WP_020003276.1	2
WP_041352012.1	2
WP_117274881.1	2
WP_117274883.1	2
WP_020003236.1	3
WP_020003260.1	3
WP_117274880.1	3
WP_020002735.1	4
WP_020002800.1	4
WP_020002811.1	4
WP_020003040.1	4
WP_020003117.1	4
WP_020003122.1	4
WP_020003253.1	4
WP_026365209.1	4
WP_117274804.1	4
WP_117274831.1	4
WP_011283797.1	5
WP_020002969.1	5
WP_020003041.1	5
WP_020003048.1	5
WP_020003120.1	5
WP_020003252.1	5
WP_036434240.1	5
WP_117274855.1	5
WP_117274888.1	5
WP_117274889.1	5
WP_011283267.1	6
WP_011283490.1	6
WP_020002766.1	6
WP_020002890.1	6
WP_020003025.1	6
WP_020003027.1	6
WP_020003028.1	6
WP_020003038.1	6
WP_020003091.1	6
WP_020003093.1	6
WP_020003169.1	6
WP_020003181.1	6
WP_020003196.1	6
WP_020003228.1	6
WP_020003229.1	6
WP_020003257.1	6
WP_026365165.1	6
WP_026365166.1	6
WP_051085469.1	6
WP_109537348.1	6
WP_117274824.1	6
WP_117274891.1	6
WP_117274893.1	6
WP_197712767.1	6
WP_020003103.1	7
WP_026365155.1	7
WP_026365183.1	7
WP_027332492.1	7
WP_109536960.1	7
WP_109537196.1	7
WP_020002909.1	8
WP_020003217.1	8
WP_036434247.1	8
WP_117274836.1	8
WP_020002915.1	9
WP_036434481.1	9
WP_117274845.1	9
WP_117274854.1	9
WP_026365157.1	10
WP_020002974.1	10
WP_020002935.1	10
WP_020002864.1	10
WP_020002924.1	11
WP_020003263.1	12
WP_020003004.1	12
WP_020002760.1	12
WP_020002807.1	12
WP_026365179.1	12
WP_117274826.1	12
WP_117274857.1	13
WP_117274847.1	13
WP_036434473.1	14
