# Supplementary material for: Mycoplasma synoviae lipid-associated membrane proteins identification and expression changes when exposed to chicken cells
Source: Front Vet Sci. 2023 Nov 2;10:1249499. doi: 10.3389/fvets.2023.1249499 (PMC10652285; doi:10.3389/fvets.2023.1249499)
Supplement: Supplementary file 5 [file Table_5.XLSX]

## Sheet: Sheet1
Lipoprotein predicted by LipoP - 1.0 based on proteome
Protein ID	Gene ID	Protein name
WP_011283267.1	VY93_RS00390	helix-hairpin-helix domain-containing protein
WP_020002738.1	VY93_RS03855	thermonuclease family protein
WP_020002757.1	VY93_RS00960	hypothetical protein
WP_020002761.1	VY93_RS02560	hypothetical protein
WP_020002768.1	VY93_RS04200	hypothetical protein
WP_020002776.1	VY93_RS01545	P80 family lipoprotein
WP_020002782.1	VY93_RS00240	hypothetical protein
WP_020002801.1	VY93_RS03025	hypothetical protein
WP_020002807.1	VY93_RS00925	protein translocase subunit SecDF
WP_020002812.1	VY93_RS00950	DNA recombination protein RmuC
WP_020002817.1	VY93_RS02525	hypothetical protein
WP_020002871.1	VY93_RS02465	GDSL-type esterase/lipase family protein
WP_020002893.1	VY93_RS01090	PDxFFG protein
WP_020002928.1	VY93_RS00850	hypothetical protein
WP_020002944.1	VY93_RS01720	hypothetical protein
WP_020002969.1	VY93_RS02805	ABC transporter ATP-binding protein/permease
WP_020002974.1	VY93_RS02830	TrkH family potassium uptake protein
WP_020003000.1	VY93_RS02970	hypothetical protein
WP_020003063.1	VY93_RS00715	hypothetical protein
WP_020003064.1	VY93_RS00710	hypothetical protein
WP_020003065.1	VY93_RS00705	hypothetical protein
WP_020003090.1	VY93_RS00575	variable surface lipoprotein
WP_020003105.1	VY93_RS00485	hypothetical protein
WP_020003112.1	VY93_RS03235	lectin like domain-containing protein
WP_020003124.1	VY93_RS03300	DUF31 family protein
WP_020003162.1	VY93_RS03535	hypothetical protein
WP_020003177.1	VY93_RS01785	SGNH/GDSL hydrolase family protein
WP_020003178.1	VY93_RS01790	P80 family lipoprotein
WP_020003182.1	VY93_RS01810	hypothetical protein
WP_020003183.1	VY93_RS01815	hypothetical protein
WP_020003198.1	VY93_RS01900	hypothetical protein
WP_020003219.1	VY93_RS02030	DUF31 family protein
WP_020003230.1	VY93_RS02090	hypothetical protein
WP_020003236.1	VY93_RS02125	phospholipase D-like domain-containing protein
WP_020003242.1	VY93_RS02170	hypothetical protein
WP_020003251.1	VY93_RS02210	ATP synthase F0 subunit C
WP_020003257.1	VY93_RS02240	hypothetical protein
WP_020003259.1	VY93_RS02250	hypothetical protein
WP_020003263.1	VY93_RS02275	amino acid permease
WP_020003268.1	VY93_RS02305	hypothetical protein
WP_020003276.1	VY93_RS02355	MscL family protein
WP_026365170.1	VY93_RS00730	BMP family ABC transporter substrate-binding protein
WP_026365183.1	VY93_RS02735	ECF transporter S component
WP_036434379.1	VY93_RS00390	helix-hairpin-helix domain-containing protein
WP_036434473.1	VY93_RS00155	PTS ascorbate transporter subunit IIC
WP_046128303.1	VY93_RS00380	putative immunoglobulin-blocking virulence
WP_046128341.1	VY93_RS01450	hypothetical protein
WP_046128344.1	VY93_RS02505	putative immunoglobulin-blocking virulence
WP_046128345.1	VY93_RS02510	DUF31 family protein
WP_046128346.1	VY93_RS02550	putative immunoglobulin-blocking virulence protein
WP_081619824.1	VY93_RS02300	hypothetical protein
WP_082071135.1	VY93_RS00375	putative immunoglobulin-blocking virulence protein
WP_082071168.1	VY93_RS01465	GA module-containing protein
WP_109536922.1	VY93_RS00340	hypothetical protein
WP_117274820.1	VY93_RS01820	P80 family lipoprotein
WP_117274821.1	VY93_RS01825	hypothetical protein
WP_117274827.1	VY93_RS02790	hypothetical protein
WP_117274829.1	VY93_RS02885	GA module-containing protein
WP_117274839.1	VY93_RS03600	DUF31 family protein
WP_117274850.1	VY93_RS00600	thermonuclease family protein
WP_117274853.1	VY93_RS00700	hypothetical protein
WP_117274883.1	VY93_RS02295	DHH family phosphoesterase
WP_158439021.1	VY93_RS04195	ABC transporter substrate-binding protein
WP_220094922.1	VY93_RS01215	hypothetical protein
