# Supplementary material for: Mycoplasma synoviae lipid-associated membrane proteins identification and expression changes when exposed to chicken cells
Source: Front Vet Sci. 2023 Nov 2;10:1249499. doi: 10.3389/fvets.2023.1249499 (PMC10652285; doi:10.3389/fvets.2023.1249499)
Supplement: Supplementary file 6 [file Table_6.XLSX]

## Sheet: Sheet1
Top 200 most abundant proteins detected by LC-MS/MS
Protein ID	Protein name	Gene ID	Gene name	Mol. weight [kDa]	Sequence length	Score	Intensity
WP_020003176.1	Elongation factor Tu	VY93_RS03630	tuf	43.23	394	323.31	350740000000
WP_020003200.1	Chaperone protein DnaK	VY93_RS01910	dnaK	65.121	596	323.31	322460000000
WP_020002915.1	PTS system, glucose-specific IIABC component	VY93_RS00785	ptsG	92.765	860	323.31	270980000000
WP_020002784.1	Dihydrolipoyl dehydrogenase	VY93_RS01495	lpdA	66.206	622	323.31	215000000000
WP_020003047.1	Enolase	VY93_RS00070	eno	49.33	452	323.31	199600000000
WP_026365170.1	BMP family ABC transporter substrate-binding protein	VY93_RS00730	-	49.255	447	323.31	185370000000
WP_046128320.1	Hemagglutinin	VY93_RS01255	-	35.983	330	323.31	177680000000
WP_020002977.1	NADH oxidase	VY93_RS02845	-	50.411	458	246.39	176290000000
WP_020002787.1	Pyruvate dehydrogenase E1 component subunit alpha	VY93_RS01480	pdhA	42.158	374	209.94	164790000000
WP_011283511.1	Thiol peroxidase	VY93_RS01995	tpx	18.264	163	142.74	159810000000
WP_026365181.1	DNA-directed RNA polymerase subunit beta	VY93_RS02645	rpoB	135.12	1202	323.31	158240000000
WP_020002786.1	Pyruvate dehydrogenase E1 component, beta subunit	VY93_RS01485	pdhB	35.853	330	129.04	143670000000
WP_117274899.1	Putative ABC transporter ATP-binding protein	VY93_RS03575	-	35.621	312	158.49	139440000000
WP_036434091.1	Cell division protein FtsZ	VY93_RS01850	ftsZ	60.633	549	323.31	135640000000
WP_020003104.1	FMN dependent NADH:quinone oxidoreductase	VY93_RS00490	azoR	22.686	199	146.64	128480000000
WP_020003006.1	DNA-directed RNA polymerase subunit beta	VY93_RS02640	rpoC	169.52	1492	323.31	124620000000
WP_020002871.1	SGNH_hydro domain-containing protein	VY93_RS02465	-	438.32	3917	323.31	123730000000
WP_020002961.1	M42 family peptidase	VY93_RS01635	-	39.15	360	218.41	115520000000
WP_011283362.1	Glyceraldehyde-3-phosphate dehydrogenase	VY93_RS01470	gapA	36.655	334	299.66	113720000000
WP_020002785.1	Dihydrolipoamide acetyltransferase	VY93_RS01490	-	31.345	294	150.33	108510000000
WP_020002944.1	hypothetical protein	VY93_RS01720	-	81.655	729	323.31	107090000000
WP_020002860.1	DNA-directed RNA polymerase subunit alpha	VY93_RS03160	rpoA	37.688	333	224.15	101810000000
WP_020003203.1	Class II fructose-1,6-bisphosphate aldolase	VY93_RS01925	fba	31.251	288	249.22	100560000000
WP_020002776.1	P80 family lipoprotein	VY93_RS01545	-	87.249	797	323.31	99521000000
WP_020002886.1	Transketolase	VY93_RS01045	-	72.552	646	266.81	99505000000
WP_117274820.1	Membrane lipoprotein P80	VY93_RS01820	-	83.849	770	323.31	99427000000
WP_020003081.1	Phosphoglycerate kinase	VY93_RS00620	pgk	43.083	395	233.36	97091000000
WP_020003198.1	hypothetical protein	VY93_RS01900	-	112.09	984	323.31	92490000000
WP_082071168.1	GA domain-containing protein	VY93_RS01465	-	82.477	772	253.95	83735000000
WP_020003125.1	Trigger factor	VY93_RS03305	tig	53.997	462	93.493	83013000000
WP_020002922.1	Probable cytosol aminopeptidase	VY93_RS00820	pepA	52.229	471	323.31	79616000000
WP_020003255.1	Elongation factor Ts	VY93_RS02230	tsf	31.938	292	195.19	79394000000
WP_046128312.1	lipoprotein	VY93_RS01160	-	70.005	647	54.845	75918000000
WP_020002918.1	Aminopeptidase P family protein	VY93_RS00800	-	40.177	356	181.61	75636000000
WP_020003019.1	Endopeptidase O	VY93_RS02730	-	73.512	630	266.43	74167000000
WP_020002893.1	PDxFFG protein	VY93_RS01090	-	224.76	1969	323.31	70446000000
WP_020003278.1	Histidine--tRNA ligase	VY93_RS02365	hisS	58.664	498	314.48	70264000000
WP_020003241.1	Ribonucleoside-diphosphate reductase	VY93_RS02165	nrdE	82.084	724	257.3	69585000000
WP_026365158.1	CRISPR-associated endonuclease Cas9	VY93_RS03200	cas9	151.41	1271	281.19	65884000000
WP_020003254.1	30S ribosomal protein S2	VY93_RS02225	rpsB	33.452	296	125.68	65605000000
WP_020003143.1	30S ribosomal protein S5	VY93_RS03420	rpsE	26.841	248	19.165	63305000000
WP_020002930.1	F0F1 ATP synthase subunit beta	VY93_RS00860	-	52.537	470	278.27	63186000000
WP_020003169.1	ABC transporter permease	VY93_RS03580	-	40.315	358	204.82	62499000000
WP_011283211.1	Elongation factor G	VY93_RS00255	fusA	77.259	696	314.5	62260000000
WP_011283600.1	L-lactate dehydrogenase	VY93_RS02500	ldh	35.681	323	323.31	61255000000
WP_036434169.1	DUF31 domain-containing protein （lipoprotein）	VY93_RS02820	-	88.108	797	323.31	53058000000
WP_020003001.1	30S ribosomal protein S4	VY93_RS02610	rpsD	23.002	199	82.985	52410000000
WP_020002987.1	30S ribosomal protein S6	VY93_RS02895	rpsF	18.38	156	28.984	50384000000
WP_020002929.1	ATP F0F1 synthase subunit alpha	VY93_RS00855	-	57.838	514	191.14	50034000000
WP_020003133.1	ATP-dependent zinc metalloprotease FtsH	VY93_RS03360	ftsH	70.476	642	323.31	46830000000
WP_011283791.1	Thioredoxin	VY93_RS03565	-	11.398	101	36.099	46291000000
WP_020003242.1	hypothetical protein	VY93_RS02170	-	53.478	498	131.39	45412000000
WP_020003167.1	2,3-bisphosphoglycerate-independent phosphoglycerate mutase	VY93_RS03570	gpmI	56.154	501	221.2	45021000000
WP_020003246.1	ATP synthase subunit beta	VY93_RS02185	atpD	50.804	464	323.31	42543000000
WP_020003147.1	50S ribosomal protein L5	VY93_RS03445	rplE	21.314	186	101.41	41527000000
WP_158439021.1	Oligopeptide ABC transporter, periplasmic oligopeptide-binding protein OppA	VY93_RS04195	-	102.46	898	302.37	41516000000
WP_020003153.1	50S ribosomal protein L2	VY93_RS03490	rplB	30.779	281	82.694	40650000000
WP_020002943.1	DNA topoisomerase (ATP-hydrolyzing)	VY93_RS01725	gyrA	96.819	865	323.31	39008000000
WP_011283813.1	Uridylate kinase	VY93_RS03690	pyrH	26.415	239	126.52	38960000000
WP_020003261.1	50S ribosomal protein L7/L12	VY93_RS02265	rplL	12.943	123	40.521	37968000000
WP_020003124.1	DUF31 domain-containing protein	VY93_RS03300	-	92.638	822	156.62	37701000000
WP_011283563.1	50S ribosomal protein L10	VY93_RS02260	rplJ	18.188	165	22.04	37226000000
WP_020003068.1	Protein translocase subunit SecA	VY93_RS00685	secA	124.96	1093	323.31	36058000000
WP_020003161.1	Pyruvate kinase	VY93_RS03530	pyk	53.326	477	160.94	35976000000
WP_020002921.1	NAD(P)/FAD-dependent oxidoreductase	VY93_RS00815	-	51.888	459	97.135	35649000000
WP_020003116.1	Chaperone protein DnaJ	VY93_RS03250	dnaJ	41.611	372	229.65	35519000000
WP_020003248.1	ATP synthase subunit alpha	VY93_RS02195	atpA	57.874	530	105.44	34774000000
WP_020003156.1	30S ribosomal protein S10	VY93_RS03510	rpsJ	11.463	101	10.813	33408000000
WP_011283759.1	50S ribosomal protein L1	VY93_RS03405	rplA	25.228	231	107.28	33354000000
WP_046128345.1	DUF31 domain-containing protein	VY93_RS02510	-	89.455	796	260.42	33314000000
WP_020002848.1	30S ribosomal protein S7	VY93_RS00260	rpsG	17.933	156	228.22	33084000000
WP_011283779.1	50S ribosomal protein L3	VY93_RS03505	rplC	28.827	268	89.486	33010000000
WP_144406209.1	Protein GrpE	VY93_RS01915	grpE	34.237	296	89.957	31797000000
WP_046128329.1	hypothetical protein	VY93_RS04120	-	70.071	652	38.786	31786000000
WP_020003011.1	Proline--tRNA ligase	VY93_RS02680	proS	55.104	482	315.5	31704000000
WP_020003000.1	hypothetical protein	VY93_RS02970	-	44.106	394	180.04	31008000000
WP_011283626.1	Bacterial nucleoid DNA-binding protein	VY93_RS02660	himA	10.179	91	36.889	30979000000
WP_011283588.1	Purine-nucleoside phosphorylase	VY93_RS02405	deoD	26.305	232	125.81	30902000000
WP_020003150.1	30S ribosomal protein S3	VY93_RS03475	rpsC	25.217	226	85.533	29631000000
WP_117274839.1	DUF31 domain-containing protein	VY93_RS03600	-	64.574	574	275.12	29446000000
WP_020003155.1	50S ribosomal protein L4	VY93_RS03500	rplD	25.425	229	69.148	28992000000
WP_011283671.1	30S ribosomal protein S18	VY93_RS02905	rpsR	12.536	111	10.153	28457000000
WP_020003080.1	LemA family protein	VY93_RS00625	-	24.782	217	41.466	28380000000
WP_020003164.1	Acetate kinase	VY93_RS03550	ackA	44.515	397	132.5	28040000000
WP_020002955.1	Serine hydroxymethyltransferase	VY93_RS01665	glyA	46.899	421	86.554	27030000000
WP_020002795.1	50S ribosomal protein L13	VY93_RS00410	rplM	16.166	144	47.532	26730000000
WP_011283542.1	Ribonucleoside-diphosphate reductase	VY93_RS02155	nrdF	39.239	339	109.73	26573000000
WP_020002859.1	50S ribosomal protein L17	VY93_RS03155	rplQ	13.859	120	12.556	26554000000
WP_011283537.1	Phophocarrier protein HPr	VY93_RS02130	ptsH	9.582	87	62.483	26240000000
WP_162891463.1	50S ribosomal protein L22	VY93_RS03480	rplV	12.569	113	85.729	26204000000
WP_020003130.1	Lysine--tRNA ligase	VY93_RS03345	lysS	57.167	491	116.03	25605000000
WP_020003141.1	50S ribosomal protein L11	VY93_RS03410	rplK	20.802	193	114.33	25578000000
WP_020002861.1	30S ribosomal protein S11	VY93_RS03165	rpsK	14.076	129	99.05	24787000000
WP_020002891.1	ABC transporter ATP-binding protein	VY93_RS01080	-	66.307	585	106.47	24625000000
WP_020002978.1	Phosphoenolpyruvate-protein phosphotransferase	VY93_RS02850	ptsP	63.765	568	323.31	24622000000
WP_020002874.1	RNA polymerase sigma factor RpoD	VY93_RS04285	-	90.682	804	192.93	24065000000
WP_020002964.1	ATP-dependent 6-phosphofructokinase	VY93_RS01620	pfkA	35.334	325	80.851	24019000000
WP_020002816.1	ATP F0F1 synthase subunit alpha	VY93_RS02520	-	58.511	514	128.45	24003000000
WP_020002948.1	Lon protease	VY93_RS01700	lon	102.28	890	181.08	23587000000
WP_020003129.1	S-adenosylmethionine synthase	VY93_RS03340	metK	42.387	382	113.69	23357000000
WP_011283769.1	50S ribosomal protein L14	VY93_RS03455	rplN	13.026	121	9.2982	23249000000
WP_011283241.1	30S ribosomal protein S9	VY93_RS00415	rpsI	14.799	131	16.563	22920000000
WP_026365195.1	Phosphopentomutase	VY93_RS00465	deoB	43.066	387	85.485	22747000000
WP_117274857.1	sodium:solute symporter	VY93_RS01105	-	67.491	619	70.947	22235000000
WP_026365157.1	Cation-translocating P-type ATPase	VY93_RS03150	-	101.13	916	154.21	21965000000
WP_011283213.1	30S ribosomal protein S12	VY93_RS00265	rpsL	15.371	137	37.973	21743000000
WP_020003126.1	M42 family peptidase	VY93_RS03315	-	39.458	360	142.53	21189000000
WP_020003036.1	UvrABC system protein A	VY93_RS00135	uvrA	107.11	951	238.76	20708000000
WP_020003157.1	Putative thioredoxin	VY93_RS03515	trxA	13.45	115	12.709	20543000000
WP_020002851.1	30S ribosomal protein S15	VY93_RS03105	rpsO	10.419	88	27.76	20282000000
WP_020003165.1	Phosphate acetyltransferase	VY93_RS03555	pta	35	319	106.99	19951000000
WP_020003119.1	FAD-binding protein	VY93_RS03270	-	33.374	309	75.343	19507000000
WP_020002986.1	DNA topoisomerase 1	VY93_RS02890	topA	72.193	625	172.21	19439000000
WP_020002796.1	Aldehyde dehydrogenase	VY93_RS00425	-	51.961	448	103.93	19342000000
WP_020003037.1	Signal recognition particle protein	VY93_RS00130	ffh	50.779	455	166.43	19255000000
WP_020003152.1	30S ribosomal protein S19	VY93_RS03485	rpsS	10.286	92	33.666	19246000000
WP_020003045.1	50S ribosomal protein L19	VY93_RS00085	rplS	13.729	117	24.219	19128000000
WP_027332496.1	hypothetical protein	VY93_RS00965	-	79.886	721	177.91	19080000000
WP_011283522.1	Transcription elongation factor GreA	VY93_RS02055	greA	17.916	157	100.65	18971000000
WP_020002904.1	Exo-alpha-sialidase	VY93_RS01145	-	108.68	942	240.44	18829000000
WP_020003148.1	30S ribosomal protein S17	VY93_RS03460	rpsQ	11.174	95	31.463	18770000000
WP_020003170.1	Energy-coupling factor transporter ATP-binding protein EcfA1	VY93_RS03585	ecfA1	29.721	266	172.8	18635000000
WP_020003142.1	50S ribosomal protein L15	VY93_RS03415	rplO	16.527	147	22.996	18503000000
WP_020002928.1	DUF2768 domain-containing protein	VY93_RS00850	-	82.516	735	259.64	18358000000
WP_117274841.1	Transcription termination protein NusA	VY93_RS03785	-	63.367	560	323.31	18029000000
WP_020002815.1	ATP synthase beta chain	VY93_RS02515	atpD-3	50.469	452	237.23	18026000000
WP_046128303.1	Putative immunoglobulin-blocking virulence protein	VY93_RS00380	-	79.274	705	298.76	17490000000
WP_020003140.1	Tyrosine--tRNA ligase	VY93_RS03400	tyrS	46.816	411	51.325	16897000000
WP_020003144.1	50S ribosomal protein L18	VY93_RS03425	rplR	13.055	117	55.173	16650000000
WP_011283822.1	Translation initiation factor IF-2	VY93_RS03795	infB	67.224	602	100.65	16387000000
WP_020002960.1	Putative neutrophil activating protein NapA	VY93_RS01640	-	16.04	139	26.542	16141000000
WP_020003146.1	30S ribosomal protein S8	VY93_RS03435	rpsH	14.752	132	28.911	15776000000
WP_011283688.1	50S ribosomal protein L21	VY93_RS02995	rplU	11.232	100	14.486	15564000000
WP_011283796.1	Energy-coupling factor transporter ATP-binding protein EcfA2	VY93_RS03590	ecfA2	35.249	311	112.46	15303000000
WP_020002917.1	Inorganic pyrophosphatase	VY93_RS00795	ppa	21.218	181	72.866	14944000000
WP_020002962.1	Valine--tRNA ligase	VY93_RS01630	valS	98.799	832	164.28	14892000000
WP_020003149.1	50S ribosomal protein L16	VY93_RS03470	rplP	15.571	139	108.26	14796000000
WP_011283615.1	50S ribosomal protein L31	VY93_RS02605	rpmE	8.3026	71	2.5032	14685000000
WP_020002826.1	Chromosome partition protein Smc	VY93_RS03685	smc	110.41	980	175.17	14538000000
WP_011283712.1	30S ribosomal protein S13	VY93_RS03170	rpsM	13.855	122	6.6097	14266000000
WP_020003014.1	hypothetical protein	VY93_RS02705	-	21.231	182	67.319	14187000000
WP_020002954.1	Phenylalanine--tRNA ligase beta subunit	VY93_RS01670	pheT	83.622	726	45.049	14126000000
WP_020002995.1	Ribonuclease J	VY93_RS02945	-	71.763	629	102.01	14100000000
WP_026365194.1	1-acyl-sn-glycerol-3-phosphate acyltransferase	VY93_RS00535	-	28.848	252	29.187	14058000000
WP_020003154.1	50S ribosomal protein L23	VY93_RS03495	rplW	17.935	158	4.915	13882000000
WP_020003271.1	Elongation factor P	VY93_RS02320	efp	21.018	186	77.833	13800000000
WP_020003137.1	Cof-type HAD-IIB family hydrolase	VY93_RS03380	-	35.279	309	117.08	13564000000
WP_020002817.1	hypothetical protein	VY93_RS02525	-	76.443	667	323.31	13284000000
WP_020003005.1	Glucose-6-phosphate isomerase	VY93_RS02635	pgi	49.048	430	111.76	13232000000
WP_020003057.1	DNA topoisomerase (ATP-hydrolyzing)	VY93_RS03780	-	73.474	650	202.38	13123000000
WP_081619823.1	DUF2779 domain-containing protein	VY93_RS02235	-	95.682	803	46.929	12811000000
WP_117274878.1	ATP-binding cassette domain-containing protein	VY93_RS01795	-	80.495	691	97.438	12790000000
WP_117274860.1	Putative phase-variable hemagglutinin	VY93_RS04075	-	68.868	638	10.499	12744000000
WP_020003054.1	Chromosomal replication initiator protein DnaA	VY93_RS00005	dnaA	53.576	456	79.27	12555000000
WP_020003145.1	50S ribosomal protein L6	VY93_RS03430	rplF	19.356	180	97.482	12301000000
WP_020003199.1	Oligoendopeptidase F	VY93_RS01905	pepF	72.181	611	142.13	11780000000
WP_020002799.1	Isoleucine--tRNA ligase	VY93_RS03035	ileS	104.51	897	64.387	11758000000
WP_020002812.1	DNA recombination protein RmuC	VY93_RS00950	rmuC	57.301	499	100.79	11730000000
WP_020002925.1	DUF2714 domain-containing protein (unknown function)	VY93_RS00835	-	22.322	185	63.081	11701000000
WP_020003268.1	hypothetical protein	VY93_RS02305	-	70.601	644	112.4	11466000000
WP_020002934.1	DegV family EDD domain-containing protein	VY93_RS01770	-	31.839	283	57.464	11263000000
WP_020003178.1	P80 family lipoprotein	VY93_RS01790	-	85.307	787	229.29	11260000000
WP_020002761.1	hypothetical protein	VY93_RS02560	-	184.09	1575	323.31	11222000000
WP_020002757.1	hypothetical protein	VY93_RS00960	-	44.791	398	200.02	11205000000
WP_020002997.1	DNA helicase	VY93_RS02955	-	84.852	734	93.606	11041000000
WP_020002844.1	DNA polymerase III subunit gamma/tau	VY93_RS00295	dnaX	70.408	609	161.34	10705000000
WP_011283326.1	50S ribosomal protein L32	VY93_RS00885	rpmF	7.5888	66	51.552	10666000000
WP_117274884.1	ATP-binding protein	VY93_RS02345	-	122.26	1060	323.31	10517000000
WP_020002810.1	Threonine--tRNA ligase	VY93_RS00940	thrS	67.857	580	140.16	10449000000
WP_020003177.1	SGNH/GDSL hydrolase family protein	VY93_RS01785	-	173.38	1530	155.33	10438000000
WP_020002890.1	Oligopeptide transport system permease protein	VY93_RS01075	oppC	37.064	329	14.852	10432000000
WP_011283244.1	Putative ABC transporter ATP-binding protein	VY93_RS00450	-	61.27	538	107.84	10393000000
WP_020002963.1	Bifunctional protein FolD	VY93_RS01625	folD	31.128	278	34.742	10180000000
WP_020002941.1	Probable nicotinate-nucleotide adenylyltransferase	VY93_RS01735	nadD	42.474	361	74.187	9840400000
WP_020003175.1	HAD-IIB family hydrolase	VY93_RS03625	-	30.597	269	65.029	9827900000
WP_020002923.1	Leucyl aminopeptidase	VY93_RS00825	pepA	51.874	460	127.27	9773300000
WP_020002824.1	Dihydroxyacetone (Glycerone) kinase, DhaK2 subunit (Fragment)	VY93_RS03670	dhaK2	57.85	529	132.72	9635100000
WP_020003221.1	Alanine--tRNA ligase	VY93_RS02040	alaS	101.18	878	165.82	9462400000
WP_020002765.1	50S ribosomal protein L27	VY93_RS02990	rpmA	9.2003	84	9.4199	9432200000
WP_020002763.1	S1 RNA-binding domain-containing protein	VY93_RS02980	-	80.419	705	79.171	9422000000
WP_020002827.1	Ribosome releasing factor	VY93_RS03695	frr	21.171	184	29.592	9315900000
WP_011283176.1	30S ribosomal protein S16	VY93_RS00075	rpsP	9.5762	84	15.068	9312700000
WP_026365167.1	ABC transporter ATP-binding protein	VY93_RS01085	-	49.255	432	136.81	9249600000
WP_020003183.1	hypothetical protein	VY93_RS01815	-	59.433	516	177.23	9030200000
WP_011283673.1	Putative transcription regulatory protein	VY93_RS02915	-	20.304	178	30.088	9013000000
WP_020003122.1	Membrane protein insertase YidC	VY93_RS03285	-	74.698	652	114.35	8966300000
WP_020003094.1	Glutamate--tRNA ligase	VY93_RS00550	gltX	54.059	466	125.79	8880400000
WP_046128344.1	Putative immunoglobulin-blocking virulence protein	VY93_RS02505	-	79.12	702	86.728	8825700000
WP_020002790.1	30S ribosomal protein S20	VY93_RS00385	rpsT	9.8915	88	2.3855	8733100000
WP_020003090.1	ABC transporter substrate-binding protein	VY93_RS00575	-	56	517	40.922	8391900000
WP_020002888.1	Peptide chain release factor 1	VY93_RS01055	prfA	40.572	359	88.56	8231300000
WP_020003216.1	SGNH/GDSL hydrolase family protein	VY93_RS02010	-	168.97	1418	116.41	8084000000
WP_020002926.1	Putative in cluster with ATP synthase chains	VY93_RS00840	-	35.388	299	20.916	8067000000
WP_011283744.1	50S ribosomal protein L20	VY93_RS03330	rplT	13.429	116	31.304	8035000000
WP_020003218.1	Probable transcriptional regulatory protein NCTC10124_00802	VY93_RS02025	MCYN0675	26.84	240	39.65	7972100000
WP_020002863.1	Adenylate kinase	VY93_RS03190	adk	23.91	211	36.042	7850300000
WP_005683915.1	hypothetical protein	VY93_RS00290	MCYN0834	10.873	95	12.744	7826900000
WP_082071135.1	Putative immunoglobulin-blocking virulence protein	VY93_RS00375	-	79.438	703	124.41	7757700000
WP_020003262.1	Asparagine--tRNA ligase	VY93_RS02270	asnS	51.697	447	49.79	7617900000
WP_020002738.1	TNase-like domain-containing protein	VY93_RS03855	-	50.924	451	98.607	7532700000
