# Supplementary material for: Mycoplasma synoviae lipid-associated membrane proteins identification and expression changes when exposed to chicken cells
Source: Front Vet Sci. 2023 Nov 2;10:1249499. doi: 10.3389/fvets.2023.1249499 (PMC10652285; doi:10.3389/fvets.2023.1249499)
Supplement: Supplementary file 8 [file Table_8.XLSX]

## Sheet: Sheet1
Virulence factors predicted by VFDB based on 200 LAMPs
Protein ID	Protein name	Gene ID	Mutant Phenotype	Score	E value	Identities	Gaps	Positives	Pathogen Species-Host Species
WP_020002784.1	VY93_RS01495	Dihydrolipoyl dehydrogenase	increased_virulence_(hypervirulence)	248.44 (633)	8.75 × 10-75	170/462 (36.80)	24/462 (5.19)	249/462 (53.90)	Mycobacterium tuberculosis-Homo sapiens
WP_020002977.1	VY93_RS02845	NADH oxidase	increased_virulence_(hypervirulence)	46.21 (108)	8.10 × 10-06	93/341 (27.27)	37/341 (10.85)	150/341 (43.99)	Mycobacterium tuberculosis-Homo sapiens
WP_020002930.1	VY93_RS00860	F0F1 ATP synthase subunit beta	increased_virulence_(hypervirulence)	107.07 (266)	1.20 × 10-25	82/297 (27.61)	16/297 (5.39)	141/297 (47.47)	(hypervirulence) Edwardsiella tarda- Mus musculus
WP_011283211.1	VY93_RS00255	Elongation factor G	increased_virulence_(hypervirulence)	67.78 (164)	2.15 × 10-12	44/136 (32.35)	11/136 (8.09)	67/136 (49.26)	Staphylococcus aureus-Homo sapiens
WP_020002929.1	VY93_RS00855	ATP F0F1 synthase subunit alpha	increased_virulence_(hypervirulence)	77.80 (190)	1.10 × 10-15	71/282 (25.18)	13/282 (4.61)	124/282 (43.97)	Edwardsiella tarda- Mus musculus
WP_020003261.1	VY93_RS02265	50S ribosomal protein L7/L12	increased_virulence_(hypervirulence）	40.82 (94)	7.30 × 10-06	41/129 (31.78)	7/129 (5.43)	69/129 (53.49)	Mycobacterium tuberculosis-Homo sapiens
WP_020003068.1	VY93_RS00685	Protein translocase subunit SecA	increased_virulence_(hypervirulence)	557.75 (1436)	0.00 × 10+00	309/739 (41.81)	26/739 (3.52)	458/739 (61.98)	Listeria monocytogenes- Mus musculus
WP_020002921.1	VY93_RS00815	NAD(P)/FAD-dependent oxidoreductase	increased_virulence_(hypervirulence)	184.11 (466)	2.20 × 10-52	148/469 (31.56)	28/469 (5.97)	239/469 (50.96)	Mycobacterium tuberculosis-Homo sapiens
WP_020003248.1	VY93_RS02195	ATP synthase subunit alpha	increased_virulence_(hypervirulence)	125.56 (314)	8.35 × 10-32	94/318 (29.56)	8/318 (2.52)	154/318 (48.43)	Edwardsiella tarda- Mus musculus
WP_020002955.1	VY93_RS01665	Serine hydroxymethyltransferase	increased_virulence_(hypervirulence)	379.79 (974)	3.68 × 10-128	189/425 (44.47)	19/425 (4.47)	276/425 (64.94)	Mycobacterium tuberculosis-Homo sapiens
WP_020002978.1	VY93_RS02850	Phosphoenolpyruvate-protein phosphotransferase	increased_virulence_(hypervirulence)	538.11 (1385)	0.00 × 10+00	274/570 (48.07)	10/570 (1.75)	385/570 (67.54)	Streptococcus pyogenes- Mus musculus
WP_020002816.1	VY93_RS02520	ATP F0F1 synthase subunit alpha	increased_virulence_(hypervirulence)	87.04 (214)	9.75 × 10-19	85/319 (26.65)	21/319 (6.58)	138/319 (43.26)	Edwardsiella tarda- Mus musculus
WP_020002948.1	VY93_RS01700	Lon protease	increased_virulence_(hypervirulence)	491.12 (1263)	2.85 × 10-160	265/609 (43.51)	41/609 (6.73)	380/609 (62.40)	Salmonella enterica-Mus musculus
WP_011283769.1	VY93_RS03455	50S ribosomal protein L14	increased_virulence_(hypervirulence)	120.55 (301)	8.02 × 10-36	66/122 (54.10)	1/122 (0.82)	85/122 (69.67)	Bordetella pertussis- Mus musculus
WP_026365157.1	VY93_RS03150	Cation-translocating P-type ATPase	increased_virulence_(hypervirulence)	94.36 (233)	5.20 × 10-20	141/611 (23.08)	99/611 (16.20)	251/611 (41.08)	Fusarium oxysporum-Mus musculus
WP_020003036.1	VY93_RS00135	excinuclease ABC subunit UvrA	increased_virulence_(hypervirulence)	42.36 (98)	3.65 × 10-04	29/102 (28.43)	12/102 (11.76)	52/102 (50.98)	Mycolicibacterium smegmatis-Homo sapiens
WP_020002815.1	VY93_RS02515	ATP synthase beta chain	increased_virulence_(hypervirulence)	111.31 (277)	3.67 × 10-27	80/296 (27.03)	13/296 (4.39)	138/296 (46.62)	Edwardsiella tarda-Mus musculus
WP_011283822.1	VY93_RS03795	Translation initiation factor IF-2	increased_virulence_(hypervirulence)	39.66 (91)	1.52 ×10-03	24/78 (30.77)	15/78 (19.23)	39/78 (50.00)	Xanthomonas oryzae-Oryza sativa
WP_026365194.1	VY93_RS00535	1-acyl-sn-glycerol-3-phosphate acyltransferase	increased_virulence_(hypervirulence)	49.68 (117)	1.25×10-07	37/138 (26.81)	9/138 (6.52)	62/138 (44.93)	Pseudomonas aeruginosa- Tenebrio molitor
WP_020003271.1	VY93_RS02320	Elongation factor P	increased_virulence_(hypervirulence)	82.03 (201)	1.08 × 10-19	48/182 (26.37)	0/182 (0.00)	86/182 (47.25)	Salmonella enterica-Mus musculus
WP_020003262.1	VY93_RS02270	Asparagine--tRNA ligase	increased_virulence_(hypervirulence)	42.36 (98)	2.00 × 10-04	94/468 (20.09)	71/468 (15.17)	188/468 (40.17)	Mycobacterium avium-Homo sapiens
WP_020002943.1	VY93_RS01725	DNA topoisomerase (ATP-hydrolyzing)	sensitivity_to_chemical__chemistry_target:_resistance_to_chemical	667.15 (1720)	0.00 × 10+00	348/844 (41.23)	50/844 (5.92)	523/844 (61.97)	Burkholderia glumae-Oryza sativa
WP_020003116.1	VY93_RS03250	Chaperone protein DnaJ	effector	48.52 (114)	1.08 × 10-06	25/65 (38.46)	2/65 (3.08)	40/65 (61.54)	Pseudomonas syringae- Arabidopsis thaliana
